# Supplementary material for: (2E)-1-(2,5-Dimethyl-3-thien­yl)-3-(2-meth­oxy­phen­yl)prop-2-en-1-one
Source: Acta Crystallogr Sect E Struct Rep Online. 2010 Aug 21;66(Pt 9):o2358. doi: 10.1107/S1600536810032769 (PMC3008090; doi:10.1107/S1600536810032769)
Supplement: Supplementary file 1 [file e-66-o2358-sup1.cif]

##############################################################################
###                                                                        ###
###        Electronic paper (Acta Crystallographica Section E)             ###
###                                                                        ###
##############################################################################
#                                                                            #
# This CIF contains the data in a paper accepted for publication in Acta     #
# Crystallographica Section E. It conforms to the requirements of Notes      #
# for Authors for Section E, and has been peer reviewed under the auspices   #
# of the IUCr Commission on Journals.                                        #
#                                                                            #
# Full details of the Crystallographic Information File format               #
# are given in the paper "The Crystallographic Information File (CIF):       #
# a New Standard Archive File for Crystallography" by S. R. Hall, F. H.      #
# Allen and I. D. Brown [Acta Cryst. (1991), A47, 655-685].                  #
#                                                                            #
# The current version of the core CIF dictionary is obtainable from          #
# ftp://ftp.iucr.org/pub/cif_core.dic. The current version number is 2.4.    #
#                                                                            #
# Software is freely available for graphical display of the structure(s) in  #
# this CIF.  For information consult the CIF home page http://www.iucr.org/  #
# cif/home.html                                                              #
#                                                                            #
# This file may be used for bona fide research purposes within the           #
# scientific community so long as proper attribution is given to the journal # 
# article from which it was obtained.                                        #
#                                                                            #
##############################################################################
                                             
data_global
_audit_creation_method     ?
_journal_date_recd_electronic     2010-08-14
_journal_date_accepted     2010-08-14
_journal_name_full     'Acta Crystallographica, Section E'
_journal_year     2010
_journal_volume     66
_journal_issue      9
_journal_page_first     o2358
_journal_page_last     o2358
_journal_paper_category     QO
_journal_coeditor_code     HB5609
_publ_contact_author
;
Muhammad Nawaz Tahir
University of Sargodha
Department of Physics
Sargodha
Pakistan
;
_publ_contact_author_email     'dmntahir_uos@yahoo.com'
_publ_contact_author_fax     '0092 48 32 22 121'
_publ_contact_author_phone     '0092 48 92 30 914'
_publ_section_title
;
(2<i>E</i>)-1-(2,5-Dimethyl-3-thienyl)-3-(2-methoxyphenyl)prop-2-en-1-one
;
loop_
    _publ_author_name
    _publ_author_address
    'Abdullah M. Asiri'
;
The Center of Excellence for Advanced Materials Research
King Abdul Aziz University
Jeddah 21589
PO Box 80203
Saudi Arabia
and
Department of Chemistry
Faculty of Science
King Abdul Aziz University
Jeddah 21589
PO Box 80203
Saudi Arabia
;
    'Salman A. Khan'
;
Department of Chemistry
Faculty of Science
King Abdul Aziz University
Jeddah 21589
PO Box 80203
Saudi Arabia
;
    'Tahir, M. Nawaz'
;
Department of Physics
University of Sargodha
Sargodha
Pakistan
;
data_I
_audit_creation_method     SHELXL-97
_chemical_name_systematic
;
(2<i>E</i>)-1-(2,5-Dimethyl-3-thienyl)-3-(2-methoxyphenyl)prop-2-en-1-one
;
_chemical_name_common     ?
_chemical_formula_moiety     'C16 H16 O2 S'
_chemical_formula_sum     'C16 H16 O2 S'
_chemical_formula_iupac     'C16 H16 O2 S'
_chemical_formula_weight     272.35
_symmetry_cell_setting     monoclinic
_symmetry_space_group_name_H-M     'C 2/c'
_symmetry_space_group_name_Hall     '-C 2yc'
loop_
    _symmetry_equiv_pos_site_id
    _symmetry_equiv_pos_as_xyz
    1 x,y,z
    2 -x,y,1/2-z
    3 -x,-y,-z
    4 x,-y,1/2+z
    5 1/2+x,1/2+y,z
    6 1/2-x,1/2+y,1/2-z
    7 1/2-x,1/2-y,-z
    8 1/2+x,1/2-y,1/2+z
_cell_length_a     26.2978(6)
_cell_length_b     7.5018(2)
_cell_length_c     14.7242(3)
_cell_angle_alpha     90
_cell_angle_beta     105.7710(10)
_cell_angle_gamma     90
_cell_volume     2795.45(11)
_cell_formula_units_Z     8
_cell_measurement_reflns_used     2150
_cell_measurement_theta_min     2.83
_cell_measurement_theta_max     25.25
_cell_measurement_temperature     296(2)
_exptl_crystal_description     prism
_exptl_crystal_colour     yellow
_exptl_crystal_size_max     0.32
_exptl_crystal_size_mid     0.24
_exptl_crystal_size_min     0.22
_exptl_crystal_density_diffrn     1.294
_exptl_crystal_density_meas     ?
_exptl_crystal_density_method     'not measured'
_exptl_crystal_F_000     1152
_exptl_absorpt_coefficient_mu     0.226
_exptl_absorpt_correction_type     multi-scan
_exptl_absorpt_process_details     '(SADABS; Bruker, 2005)'
_exptl_absorpt_correction_T_min     0.937
_exptl_absorpt_correction_T_max     0.942
_exptl_special_details
;
;
_diffrn_ambient_temperature     296(2)
_diffrn_radiation_type     MoK\a
_diffrn_radiation_wavelength     0.71073
_diffrn_radiation_source     'fine-focus sealed tube'
_diffrn_radiation_monochromator     graphite
_diffrn_measurement_device_type     'Bruker Kappa APEXII CCD'
_diffrn_measurement_method     \w
_diffrn_detector_area_resol_mean     8.10
_diffrn_reflns_number     10569
_diffrn_reflns_av_R_equivalents     0.0227
_diffrn_reflns_av_sigmaI/netI     0.0199
_diffrn_reflns_theta_min     2.83
_diffrn_reflns_theta_max     25.25
_diffrn_reflns_theta_full     25.25
_diffrn_measured_fraction_theta_max     0.994
_diffrn_measured_fraction_theta_full     0.994
_diffrn_reflns_limit_h_min     -31
_diffrn_reflns_limit_h_max     31
_diffrn_reflns_limit_k_min     -7
_diffrn_reflns_limit_k_max     9
_diffrn_reflns_limit_l_min     -17
_diffrn_reflns_limit_l_max     17
_diffrn_standards_number     0
_diffrn_standards_interval_count     ?
_diffrn_standards_interval_time     ?
_diffrn_standards_decay_%     ?
_refine_special_details
;
Refinement of <i>F</i>^2^ against ALL reflections. The weighted <i>R</i>-factor
<i>wR</i> and goodness of fit <i>S</i> are based on <i>F</i>^2^, conventional
<i>R</i>-factors <i>R</i> are based on <i>F</i>, with <i>F</i> set to zero for
negative <i>F</i>^2^. The threshold expression of <i>F</i>^2^ >
\s(<i>F</i>^2^) is used only for calculating <i>R</i>-factors(gt) <i>etc</i>.
and is not relevant to the choice of reflections for refinement.
<i>R</i>-factors based on <i>F</i>^2^ are statistically about twice as large
as those based on <i>F</i>, and <i>R</i>- factors based on ALL data will be
even larger.
;
_reflns_number_total     2516
_reflns_number_gt     2150
_reflns_threshold_expression     I>2\s(I)
_refine_ls_structure_factor_coef     Fsqd
_refine_ls_matrix_type     full
_refine_ls_R_factor_all     0.0427
_refine_ls_R_factor_gt     0.0359
_refine_ls_wR_factor_gt     0.0960
_refine_ls_wR_factor_ref     0.1021
_refine_ls_goodness_of_fit_ref     1.036
_refine_ls_restrained_S_all     1.036
_refine_ls_number_reflns     2516
_refine_ls_number_parameters     175
_refine_ls_number_restraints     0
_refine_ls_hydrogen_treatment     constr
_refine_ls_weighting_scheme     calc
_refine_ls_weighting_details
         'calc w=1/[\s^2^(Fo^2^)+(0.0538P)^2^+1.6392P] where P=(Fo^2^+2Fc^2^)/3'
_atom_sites_solution_hydrogens     geom
_atom_sites_solution_primary     direct
_atom_sites_solution_secondary     difmap
_refine_ls_shift/su_max     0.000
_refine_ls_shift/su_mean     0.000
_refine_diff_density_max     0.217
_refine_diff_density_min     -0.207
loop_
    _atom_type_symbol
    _atom_type_description
    _atom_type_scat_dispersion_real
    _atom_type_scat_dispersion_imag
    _atom_type_scat_source
    'C' 'C' 0.0033 0.0016
                         'International Tables Vol C Tables 4.2.6.8 and 6.1.1.4'
    'H' 'H' 0.0000 0.0000
                         'International Tables Vol C Tables 4.2.6.8 and 6.1.1.4'
    'O' 'O' 0.0106 0.0060
                         'International Tables Vol C Tables 4.2.6.8 and 6.1.1.4'
    'S' 'S' 0.1246 0.1234
                         'International Tables Vol C Tables 4.2.6.8 and 6.1.1.4'
_computing_data_collection     'APEX2 (Bruker, 2009)'
_computing_cell_refinement     'SAINT (Bruker, 2009)'
_computing_data_reduction     'SAINT (Bruker, 2009)'
_computing_structure_solution     'SHELXS97 (Sheldrick, 2008)'
_computing_structure_refinement     'SHELXL97 (Sheldrick, 2008)'
_computing_molecular_graphics
                              'ORTEP-3 (Farrugia, 1997) and PLATON (Spek, 2009)'
_computing_publication_material
;
WinGX (Farrugia, 1999) and PLATON (Spek, 2009)
;
loop_
    _atom_site_type_symbol
    _atom_site_label
    _atom_site_fract_x
    _atom_site_fract_y
    _atom_site_fract_z
    _atom_site_U_iso_or_equiv
    _atom_site_thermal_displace_type
    _atom_site_calc_flag
    _atom_site_refinement_flags
    _atom_site_occupancy
    S S1 0.32353(2) -0.13828(7) 0.41788(3) 0.0540(2) Uani . . 1.000
    O O1 0.00471(4) 0.29215(18) 0.37470(8) 0.0503(4) Uani . . 1.000
    O O2 0.15841(5) 0.0916(2) 0.30351(8) 0.0647(5) Uani . . 1.000
    C C1 0.06920(6) 0.1719(2) 0.50255(10) 0.0365(5) Uani . . 1.000
    C C2 0.08539(6) 0.1235(2) 0.59749(11) 0.0440(5) Uani . . 1.000
    C C3 0.05254(7) 0.1426(3) 0.65564(12) 0.0496(6) Uani . . 1.000
    C C4 0.00255(7) 0.2114(3) 0.61901(12) 0.0525(6) Uani . . 1.000
    C C5 -0.01489(6) 0.2624(3) 0.52590(12) 0.0480(6) Uani . . 1.000
    C C6 0.01817(6) 0.2439(2) 0.46717(10) 0.0380(5) Uani . . 1.000
    C C7 -0.04837(7) 0.3475(3) 0.33193(13) 0.0534(6) Uani . . 1.000
    C C8 0.10209(6) 0.1431(2) 0.43825(11) 0.0396(5) Uani . . 1.000
    C C9 0.15220(6) 0.0947(2) 0.45997(11) 0.0423(5) Uani . . 1.000
    C C10 0.18032(6) 0.0649(2) 0.38731(11) 0.0401(5) Uani . . 1.000
    C C11 0.23532(6) -0.0001(2) 0.41814(10) 0.0361(5) Uani . . 1.000
    C C12 0.26768(6) 0.0008(2) 0.51346(11) 0.0405(5) Uani . . 1.000
    C C13 0.31632(6) -0.0681(2) 0.52502(12) 0.0448(5) Uani . . 1.000
    C C14 0.36036(7) -0.0865(3) 0.61379(14) 0.0630(7) Uani . . 1.000
    C C15 0.26100(6) -0.0727(2) 0.35754(11) 0.0420(5) Uani . . 1.000
    C C16 0.24191(8) -0.1065(3) 0.25341(12) 0.0626(7) Uani . . 1.000
    H H2 0.11914 0.07726 0.62219 0.0528 Uiso . . 1.000
    H H3 0.06398 0.10953 0.71880 0.0595 Uiso . . 1.000
    H H4 -0.01981 0.22347 0.65790 0.0630 Uiso . . 1.000
    H H5 -0.04868 0.30916 0.50238 0.0576 Uiso . . 1.000
    H H7A -0.05635 0.45024 0.36445 0.0800 Uiso . . 1.000
    H H7B -0.07218 0.25251 0.33565 0.0800 Uiso . . 1.000
    H H7C -0.05227 0.37703 0.26696 0.0800 Uiso . . 1.000
    H H8 0.08576 0.16089 0.37447 0.0476 Uiso . . 1.000
    H H9 0.17034 0.07887 0.52311 0.0507 Uiso . . 1.000
    H H12 0.25611 0.04534 0.56333 0.0486 Uiso . . 1.000
    H H14A 0.35089 -0.02690 0.66454 0.0945 Uiso . . 1.000
    H H14B 0.39191 -0.03390 0.60474 0.0945 Uiso . . 1.000
    H H14C 0.36651 -0.21051 0.62895 0.0945 Uiso . . 1.000
    H H16A 0.23332 0.00481 0.22070 0.0938 Uiso . . 1.000
    H H16B 0.21104 -0.18081 0.24032 0.0938 Uiso . . 1.000
    H H16C 0.26916 -0.16527 0.23255 0.0938 Uiso . . 1.000
loop_
    _atom_site_aniso_label
    _atom_site_aniso_U_11
    _atom_site_aniso_U_22
    _atom_site_aniso_U_33
    _atom_site_aniso_U_12
    _atom_site_aniso_U_13
    _atom_site_aniso_U_23
    S1 0.0394(3) 0.0688(3) 0.0580(3) 0.0163(2) 0.0204(2) 0.0052(2)
    O1 0.0342(6) 0.0757(9) 0.0398(6) 0.0147(6) 0.0081(5) 0.0100(6)
    O2 0.0438(7) 0.1110(12) 0.0373(7) 0.0210(7) 0.0076(5) 0.0071(7)
    C1 0.0298(8) 0.0410(9) 0.0385(8) 0.0003(6) 0.0091(6) -0.0011(6)
    C2 0.0351(8) 0.0551(10) 0.0394(9) 0.0053(7) 0.0061(7) 0.0009(7)
    C3 0.0500(10) 0.0637(12) 0.0351(8) 0.0017(9) 0.0117(7) 0.0008(8)
    C4 0.0452(10) 0.0720(13) 0.0459(10) 0.0016(9) 0.0221(8) -0.0019(9)
    C5 0.0322(8) 0.0642(12) 0.0488(10) 0.0059(8) 0.0130(7) -0.0019(8)
    C6 0.0321(8) 0.0445(9) 0.0367(8) 0.0014(7) 0.0081(6) 0.0000(7)
    C7 0.0359(9) 0.0684(12) 0.0490(10) 0.0113(8) -0.0001(7) 0.0044(8)
    C8 0.0335(8) 0.0471(9) 0.0378(8) 0.0028(7) 0.0088(6) 0.0026(7)
    C9 0.0323(8) 0.0566(10) 0.0375(8) 0.0064(7) 0.0089(6) 0.0032(7)
    C10 0.0336(8) 0.0495(10) 0.0364(8) 0.0030(7) 0.0081(7) 0.0018(7)
    C11 0.0325(8) 0.0409(9) 0.0363(8) 0.0016(6) 0.0116(6) 0.0026(6)
    C12 0.0330(8) 0.0507(10) 0.0382(8) 0.0014(7) 0.0102(6) -0.0011(7)
    C13 0.0352(9) 0.0502(10) 0.0477(9) 0.0018(7) 0.0091(7) 0.0038(8)
    C14 0.0393(10) 0.0759(14) 0.0635(12) 0.0070(9) -0.0038(9) 0.0046(10)
    C15 0.0401(9) 0.0480(10) 0.0405(8) 0.0059(7) 0.0156(7) 0.0056(7)
    C16 0.0727(13) 0.0774(14) 0.0416(10) 0.0210(11) 0.0224(9) -0.0023(9)
_geom_special_details
;
Bond distances, angles <i>etc</i>. have been calculated using the rounded
fractional coordinates. All su's are estimated from the variances of the
(full) variance-covariance matrix. The cell e.s.d.'s are taken into account in
the estimation of distances, angles and torsion angles
;
loop_
    _geom_bond_atom_site_label_1
    _geom_bond_atom_site_label_2
    _geom_bond_site_symmetry_1
    _geom_bond_site_symmetry_2
    _geom_bond_distance
    _geom_bond_publ_flag
    S1 C13 . . 1.7217(17) no
    S1 C15 . . 1.7150(17) no
    O1 C6 . . 1.3595(18) no
    O1 C7 . . 1.428(2) no
    O2 C10 . . 1.2281(19) no
    C1 C2 . . 1.394(2) no
    C1 C6 . . 1.409(2) no
    C1 C8 . . 1.462(2) no
    C2 C3 . . 1.379(2) no
    C3 C4 . . 1.378(3) no
    C4 C5 . . 1.376(2) no
    C5 C6 . . 1.390(2) no
    C8 C9 . . 1.320(2) no
    C9 C10 . . 1.474(2) no
    C10 C11 . . 1.476(2) no
    C11 C12 . . 1.430(2) no
    C11 C15 . . 1.370(2) no
    C12 C13 . . 1.347(2) no
    C13 C14 . . 1.499(3) no
    C15 C16 . . 1.500(2) no
    C2 H2 . . 0.9300 no
    C3 H3 . . 0.9300 no
    C4 H4 . . 0.9300 no
    C5 H5 . . 0.9300 no
    C7 H7A . . 0.9600 no
    C7 H7B . . 0.9600 no
    C7 H7C . . 0.9600 no
    C8 H8 . . 0.9300 no
    C9 H9 . . 0.9300 no
    C12 H12 . . 0.9300 no
    C14 H14A . . 0.9600 no
    C14 H14B . . 0.9600 no
    C14 H14C . . 0.9600 no
    C16 H16A . . 0.9600 no
    C16 H16B . . 0.9600 no
    C16 H16C . . 0.9600 no
loop_
    _geom_angle_atom_site_label_1
    _geom_angle_atom_site_label_2
    _geom_angle_atom_site_label_3
    _geom_angle_site_symmetry_1
    _geom_angle_site_symmetry_2
    _geom_angle_site_symmetry_3
    _geom_angle
    _geom_angle_publ_flag
    C13 S1 C15 . . . 93.33(8) no
    C6 O1 C7 . . . 118.44(13) no
    C2 C1 C6 . . . 118.12(14) no
    C2 C1 C8 . . . 122.53(14) no
    C6 C1 C8 . . . 119.29(13) no
    C1 C2 C3 . . . 121.56(15) no
    C2 C3 C4 . . . 119.19(16) no
    C3 C4 C5 . . . 121.20(17) no
    C4 C5 C6 . . . 119.77(16) no
    O1 C6 C1 . . . 115.79(13) no
    O1 C6 C5 . . . 124.05(15) no
    C1 C6 C5 . . . 120.16(14) no
    C1 C8 C9 . . . 127.69(15) no
    C8 C9 C10 . . . 122.07(15) no
    O2 C10 C9 . . . 120.91(15) no
    O2 C10 C11 . . . 121.05(15) no
    C9 C10 C11 . . . 118.03(13) no
    C10 C11 C12 . . . 124.91(14) no
    C10 C11 C15 . . . 123.12(14) no
    C12 C11 C15 . . . 111.96(14) no
    C11 C12 C13 . . . 114.43(15) no
    S1 C13 C12 . . . 109.81(13) no
    S1 C13 C14 . . . 121.30(13) no
    C12 C13 C14 . . . 128.89(16) no
    S1 C15 C11 . . . 110.47(12) no
    S1 C15 C16 . . . 119.25(13) no
    C11 C15 C16 . . . 130.24(16) no
    C1 C2 H2 . . . 119.00 no
    C3 C2 H2 . . . 119.00 no
    C2 C3 H3 . . . 120.00 no
    C4 C3 H3 . . . 120.00 no
    C3 C4 H4 . . . 119.00 no
    C5 C4 H4 . . . 119.00 no
    C4 C5 H5 . . . 120.00 no
    C6 C5 H5 . . . 120.00 no
    O1 C7 H7A . . . 109.00 no
    O1 C7 H7B . . . 109.00 no
    O1 C7 H7C . . . 109.00 no
    H7A C7 H7B . . . 109.00 no
    H7A C7 H7C . . . 109.00 no
    H7B C7 H7C . . . 109.00 no
    C1 C8 H8 . . . 116.00 no
    C9 C8 H8 . . . 116.00 no
    C8 C9 H9 . . . 119.00 no
    C10 C9 H9 . . . 119.00 no
    C11 C12 H12 . . . 123.00 no
    C13 C12 H12 . . . 123.00 no
    C13 C14 H14A . . . 109.00 no
    C13 C14 H14B . . . 109.00 no
    C13 C14 H14C . . . 109.00 no
    H14A C14 H14B . . . 109.00 no
    H14A C14 H14C . . . 109.00 no
    H14B C14 H14C . . . 109.00 no
    C15 C16 H16A . . . 109.00 no
    C15 C16 H16B . . . 109.00 no
    C15 C16 H16C . . . 109.00 no
    H16A C16 H16B . . . 109.00 no
    H16A C16 H16C . . . 109.00 no
    H16B C16 H16C . . . 109.00 no
loop_
    _geom_torsion_atom_site_label_1
    _geom_torsion_atom_site_label_2
    _geom_torsion_atom_site_label_3
    _geom_torsion_atom_site_label_4
    _geom_torsion_site_symmetry_1
    _geom_torsion_site_symmetry_2
    _geom_torsion_site_symmetry_3
    _geom_torsion_site_symmetry_4
    _geom_torsion
    _geom_torsion_publ_flag
    C15 S1 C13 C12 . . . . 0.47(13) no
    C15 S1 C13 C14 . . . . -179.28(15) no
    C13 S1 C15 C11 . . . . -0.36(13) no
    C13 S1 C15 C16 . . . . -177.99(14) no
    C7 O1 C6 C1 . . . . 173.19(15) no
    C7 O1 C6 C5 . . . . -7.0(2) no
    C6 C1 C2 C3 . . . . 0.9(2) no
    C8 C1 C2 C3 . . . . -176.26(16) no
    C2 C1 C6 O1 . . . . 178.75(14) no
    C2 C1 C6 C5 . . . . -1.1(2) no
    C8 C1 C6 O1 . . . . -4.0(2) no
    C8 C1 C6 C5 . . . . 176.16(16) no
    C2 C1 C8 C9 . . . . -10.4(3) no
    C6 C1 C8 C9 . . . . 172.51(16) no
    C1 C2 C3 C4 . . . . -0.1(3) no
    C2 C3 C4 C5 . . . . -0.5(3) no
    C3 C4 C5 C6 . . . . 0.3(3) no
    C4 C5 C6 O1 . . . . -179.28(18) no
    C4 C5 C6 C1 . . . . 0.5(3) no
    C1 C8 C9 C10 . . . . 178.07(15) no
    C8 C9 C10 O2 . . . . 3.1(2) no
    C8 C9 C10 C11 . . . . -176.16(15) no
    O2 C10 C11 C12 . . . . 166.02(16) no
    O2 C10 C11 C15 . . . . -15.4(2) no
    C9 C10 C11 C12 . . . . -14.7(2) no
    C9 C10 C11 C15 . . . . 163.82(15) no
    C10 C11 C12 C13 . . . . 178.89(14) no
    C15 C11 C12 C13 . . . . 0.2(2) no
    C10 C11 C15 S1 . . . . -178.56(12) no
    C10 C11 C15 C16 . . . . -1.3(3) no
    C12 C11 C15 S1 . . . . 0.16(17) no
    C12 C11 C15 C16 . . . . 177.45(17) no
    C11 C12 C13 S1 . . . . -0.46(18) no
    C11 C12 C13 C14 . . . . 179.26(17) no
loop_
    _geom_hbond_atom_site_label_D
    _geom_hbond_atom_site_label_H
    _geom_hbond_atom_site_label_A
    _geom_hbond_site_symmetry_A
    _geom_hbond_distance_DH
    _geom_hbond_distance_HA
    _geom_hbond_distance_DA
    _geom_hbond_angle_DHA
    _geom_hbond_publ_flag
    C7 H7A Cg2 3_566 0.96 2.89 3.768(2) 153 yes
