# Supplementary material for: (2E)-1-(2,5-Dimethyl-3-thien­yl)-3-(2-meth­oxy­phen­yl)prop-2-en-1-one
Source: Acta Crystallogr Sect E Struct Rep Online. 2010 Aug 21;66(Pt 9):o2358. doi: 10.1107/S1600536810032769 (PMC3008090; doi:10.1107/S1600536810032769)
Supplement: Supplementary file 2 [file e-66-o2358-Isup2.hkl]

#
# h,k,l, Fc-squared, Fo-squared, sigma(Fo-squared) and status flag
#
data_I
_shelx_title ' ASR12_0m in C2/c'
_shelx_refln_list_code          4
_shelx_F_calc_maximum      193.31
_exptl_crystal_F_000      1152.00
_reflns_d_resolution_high  0.8331
 
loop_
 _symmetry_equiv_pos_as_xyz
 'x, y, z'
 '-x, y, -z+1/2'
 'x+1/2, y+1/2, z'
 '-x+1/2, y+1/2, -z+1/2'
 '-x, -y, -z'
 'x, -y, z-1/2'
 '-x+1/2, -y+1/2, -z'
 'x+1/2, -y+1/2, z-1/2'
 
_cell_length_a    26.2978
_cell_length_b     7.5018
_cell_length_c    14.7242
_cell_angle_alpha  90.000
_cell_angle_beta  105.771
_cell_angle_gamma  90.000
 
_shelx_F_squared_multiplier     1.000
 
loop_
 _refln_index_h
 _refln_index_k
 _refln_index_l
 _refln_F_squared_calc
 _refln_F_squared_meas
 _refln_F_squared_sigma
 _refln_observed_status
   8   0   0      358.90      405.29      7.26 o
  10   0   0     3821.58     4287.64     43.57 o
  14   0   0     1412.56     1407.05     19.46 o
  16   0   0     3846.04     4200.89     57.36 o
  18   0   0     2290.44     2309.21     34.77 o
  20   0   0       53.55       47.44      8.80 o
  22   0   0     3106.53     2974.16     44.78 o
  24   0   0      517.60      442.72     12.51 o
  26   0   0       57.71       94.35     10.82 o
  28   0   0       99.25       95.45     20.45 o
  30   0   0      101.76       95.87     11.98 o
   1   1   0     1953.40     1909.77     28.07 o
   3   1   0       89.28       70.75      2.40 o
   5   1   0     9233.38     9528.24    124.23 o
   7   1   0      247.73      241.48      3.47 o
   9   1   0       32.75       63.63      2.58 o
  11   1   0       11.20       30.49      2.22 o
  13   1   0     2507.05     2631.66     28.84 o
  15   1   0       28.27        8.69      2.86 o
  17   1   0     2147.81     2126.70     29.66 o
  19   1   0     1534.05     1430.13     22.81 o
  21   1   0       83.08      111.18      8.17 o
  23   1   0     1011.16      973.77     16.22 o
  25   1   0      470.61      494.22     14.49 o
  27   1   0        1.30        3.37      4.57 o
  29   1   0      220.36      232.81     12.15 o
   0   2   0       34.08        0.70      1.92 o
   4   2   0     6213.34     5881.29     49.74 o
   6   2   0    10178.23     9984.56     89.19 o
   8   2   0      150.61      174.10      5.85 o
  10   2   0    13241.35    14276.97    143.14 o
  12   2   0       83.67      124.26      5.66 o
  14   2   0     2398.10     2737.64     42.39 o
  16   2   0      797.53      795.02     15.77 o
  18   2   0      445.80      470.70     11.50 o
  20   2   0      115.72       95.03      6.49 o
  22   2   0       76.26       56.93      5.93 o
  24   2   0      158.44      145.51      8.00 o
  26   2   0      285.44      263.52     17.48 o
  28   2   0       55.89       60.78     10.86 o
   1   3   0      531.15      517.48      6.54 o
   3   3   0      884.68      875.81      9.52 o
   5   3   0     9486.66     9450.06     79.34 o
   7   3   0     2941.07     3132.52     32.58 o
   9   3   0     1440.07     1316.73     15.92 o
  11   3   0      739.92      676.42     16.73 o
  13   3   0     1175.14     1206.44     16.29 o
  15   3   0       83.46       96.59      4.44 o
  17   3   0     1200.57     1178.18     20.35 o
  19   3   0      270.15      206.50      8.83 o
  21   3   0       14.53        5.70      4.84 o
  23   3   0      953.47      928.20     22.74 o
  25   3   0      181.45      196.89     12.10 o
  27   3   0        7.56       18.55      6.59 o
   0   4   0     6225.70     5834.70     98.45 o
   2   4   0     1501.70     1477.32     25.19 o
   4   4   0    12891.92    12844.91    117.24 o
   6   4   0        6.91       20.04      3.28 o
   8   4   0    10572.57    10774.66    109.17 o
  10   4   0     1698.63     1698.15     22.42 o
  12   4   0      417.00      397.84     10.22 o
  14   4   0     2227.15     2228.74     28.57 o
  16   4   0       27.60       42.81      4.71 o
  18   4   0       79.29       67.81      5.32 o
  20   4   0        2.31        1.83      4.54 o
  22   4   0      146.36      152.47     13.82 o
  24   4   0      219.34      223.99     13.23 o
  26   4   0      324.84      346.18     15.49 o
   1   5   0      212.96      197.69      6.18 o
   3   5   0       15.03       30.48      3.18 o
   5   5   0       15.23       16.11      3.06 o
   7   5   0       94.98       82.75      5.05 o
   9   5   0       43.56       44.54      4.21 o
  11   5   0        8.95        2.83      3.47 o
  13   5   0      130.82      119.33      6.44 o
  15   5   0        3.21        1.31      4.75 o
  17   5   0      208.80      206.00     13.23 o
  19   5   0      311.00      317.11     13.37 o
  21   5   0       60.76       53.17      7.63 o
  23   5   0       16.95       17.96      6.71 o
  25   5   0       49.16       41.31      8.87 o
   0   6   0       22.37       16.36      4.62 o
   2   6   0        0.86       -1.95      2.67 o
   4   6   0       11.42        3.71      3.79 o
   6   6   0     1883.87     1763.51     24.83 o
   8   6   0      642.36      627.10     13.35 o
  10   6   0        1.63        1.46      3.61 o
  12   6   0      122.35      134.34      7.34 o
  14   6   0       48.97       69.75     10.66 o
  16   6   0       56.35       47.46      8.68 o
  18   6   0      327.73      317.63     13.77 o
  20   6   0       42.15       35.89     10.58 o
  22   6   0      171.10      189.92     13.06 o
   1   7   0       17.02        8.79      3.62 o
   3   7   0      325.62      333.23      9.49 o
   5   7   0      430.67      406.94     12.62 o
   7   7   0      148.79      131.02     12.11 o
   9   7   0      662.85      663.83     23.11 o
  11   7   0      118.28      124.21     12.29 o
  13   7   0       92.80       97.56     24.75 o
  15   7   0       24.69       31.36      8.66 o
  17   7   0       30.52       38.60      7.95 o
  19   7   0        4.10        2.16      6.42 o
   0   8   0      268.12      310.49     24.54 o
   2   8   0        0.12       -3.91     10.43 o
   4   8   0       37.33       25.82     15.54 o
   6   8   0       12.49       -2.05      6.94 o
   8   8   0       40.95       31.35      8.95 o
  10   8   0        2.31        7.95      8.24 o
  12   8   0       45.04       57.68     10.98 o
   1   9   0        0.83      -10.82      7.21 o
 -29   1   1       22.11       29.67      6.33 o
 -27   1   1      353.40      360.43     12.68 o
 -25   1   1      323.06      322.81      9.15 o
 -23   1   1        8.67        2.64      3.05 o
 -21   1   1     1515.79     1392.39     23.32 o
 -19   1   1        0.19        1.22      3.03 o
 -17   1   1      596.69      659.35     13.19 o
 -15   1   1     1116.41     1173.09     18.41 o
 -13   1   1      145.70      132.43      4.23 o
 -11   1   1     1657.44     1566.38     14.90 o
  -9   1   1     2626.13     2581.12     23.39 o
  -7   1   1     1991.43     1774.94     16.41 o
  -5   1   1    13993.70    14133.07    122.90 o
  -3   1   1     3692.34     3769.42     34.02 o
  -1   1   1      515.48      543.20      5.39 o
   1   1   1     3820.41     3602.83     29.98 o
   5   1   1       10.12       12.06      1.20 o
   7   1   1     7925.34     7989.38     54.82 o
   9   1   1     1196.07     1139.14      9.80 o
  11   1   1     1587.59     1599.83     13.27 o
  13   1   1      153.85      125.73      3.71 o
  15   1   1     7203.90     7287.42     67.23 o
  17   1   1      809.44      728.17     11.77 o
  19   1   1      259.41      266.96      6.04 o
  21   1   1     1563.51     1498.42     21.22 o
  23   1   1      323.61      344.40     10.43 o
  25   1   1       92.08       82.52      5.78 o
  27   1   1       94.05      108.17      8.44 o
  29   1   1      151.27      176.12     10.70 o
 -30   2   1      537.10      565.68     19.65 o
 -28   2   1       18.31       28.35      7.19 o
 -26   2   1       87.35       81.26      8.65 o
 -24   2   1       61.00       74.64      7.79 o
 -22   2   1      784.10      804.38     17.07 o
 -20   2   1      205.46      183.92      8.37 o
 -18   2   1      173.07      195.08      7.72 o
 -16   2   1     8904.09     8959.45    102.18 o
 -14   2   1     2705.55     2643.71     46.65 o
 -12   2   1        2.68        0.49      1.75 o
 -10   2   1     9147.18     9721.23     80.89 o
  -8   2   1     4706.76     4621.21     43.24 o
  -6   2   1    11738.39    12170.41    118.55 o
   0   2   1    14113.24    12894.77    105.28 o
   4   2   1     5666.71     5649.73     51.44 o
   6   2   1      880.45      962.28     11.30 o
   8   2   1      869.00      874.44     10.82 o
  10   2   1    12455.21    13865.04    145.85 o
  12   2   1      848.46      740.62     11.05 o
  14   2   1       56.49       52.49      3.70 o
  16   2   1        1.26        6.23      2.47 o
  18   2   1     1669.45     1539.64     32.33 o
  20   2   1      387.29      331.79     11.89 o
  22   2   1      554.99      460.08     12.30 o
  24   2   1     1581.31     1587.27     26.12 o
  26   2   1      652.88      741.11     16.78 o
  28   2   1        2.50        7.29      6.32 o
 -29   3   1        1.10       -1.10      6.42 o
 -27   3   1      206.73      220.32     13.45 o
 -25   3   1       51.75       66.24      9.26 o
 -23   3   1       90.20       86.78      8.69 o
 -21   3   1      114.20      102.76      7.25 o
 -19   3   1      156.44      123.36      7.25 o
 -17   3   1       62.29       56.31      5.09 o
 -15   3   1       66.53       62.75      3.20 o
 -13   3   1      103.09      148.97     11.28 o
 -11   3   1       22.02       24.80      3.78 o
  -9   3   1     2150.47     2136.60     25.46 o
  -7   3   1       71.15       68.23      3.04 o
  -5   3   1     1197.50     1188.74     16.11 o
  -3   3   1      190.54      190.06      3.88 o
  -1   3   1       55.83       71.70      3.81 o
   1   3   1      435.46      490.58     11.22 o
   3   3   1     8719.80     8751.58     73.49 o
   5   3   1     1560.10     1530.58     17.00 o
   7   3   1     1574.22     1635.93     25.52 o
   9   3   1      912.51      821.84     14.24 o
  11   3   1      365.85      357.24      7.42 o
  13   3   1      250.51      262.29      7.10 o
  15   3   1     3576.18     3703.00     59.81 o
  17   3   1      988.41      983.32     16.18 o
  19   3   1      534.86      501.93     21.50 o
  21   3   1      673.97      660.81     18.10 o
  23   3   1       17.13       35.87     11.35 o
  25   3   1      112.80      143.03      8.81 o
  27   3   1      208.05      214.14     10.69 o
 -26   4   1       48.45       50.25      8.58 o
 -24   4   1       20.56       29.49      6.92 o
 -22   4   1      593.52      554.84     26.45 o
 -20   4   1       46.84       32.30      5.20 o
 -18   4   1      149.42      151.12      8.21 o
 -16   4   1      123.61      122.69      5.03 o
 -14   4   1      688.78      677.16     12.73 o
 -12   4   1       23.62       46.70      5.14 o
 -10   4   1      250.12      222.04      6.75 o
  -8   4   1       11.53       14.78      2.81 o
  -6   4   1     2757.36     2881.97     33.25 o
  -4   4   1     4346.48     4407.59     43.51 o
  -2   4   1     1455.64     1474.75     16.10 o
   0   4   1     3479.45     3154.85     29.76 o
   2   4   1      131.00      151.76      5.32 o
   4   4   1     2182.13     2195.43     26.41 o
   6   4   1     6982.07     6476.99     75.39 o
   8   4   1     1522.70     1713.55     24.90 o
  10   4   1        0.53        2.80      1.81 o
  12   4   1      121.82      139.78     13.53 o
  14   4   1        1.30       -2.79      2.07 o
  16   4   1       74.98       75.43      5.97 o
  18   4   1      262.31      265.58      9.76 o
  20   4   1      378.22      299.92     10.93 o
  22   4   1      164.74      164.19     10.86 o
  24   4   1        0.29        1.65      5.81 o
  26   4   1        1.53        3.98      6.13 o
 -25   5   1      299.24      334.99     16.11 o
 -23   5   1       63.30       58.37      8.16 o
 -21   5   1      197.87      202.31     21.36 o
 -19   5   1      140.44      118.54      9.35 o
 -17   5   1       55.43       55.41      5.35 o
 -15   5   1      205.56      198.71     12.55 o
 -13   5   1     1322.88     1327.04     24.54 o
 -11   5   1      225.86      193.56      7.24 o
  -9   5   1      148.47      141.64      6.36 o
  -7   5   1     1413.76     1379.21     19.86 o
  -5   5   1     1314.91     1352.33     21.49 o
  -3   5   1      289.27      292.81      7.06 o
  -1   5   1        8.66        7.50      2.46 o
   1   5   1      137.12       96.38      5.10 o
   3   5   1     1576.33     1483.45     18.67 o
   5   5   1      794.81      718.77     21.65 o
   7   5   1     2798.00     2718.34     36.91 o
   9   5   1       44.55       37.59      6.47 o
  11   5   1      117.96      124.72      7.04 o
  13   5   1        0.28       -0.39      2.21 o
  15   5   1      412.57      411.32     12.93 o
  17   5   1        6.19       14.17      4.56 o
  19   5   1      162.22      170.40     11.08 o
  21   5   1      406.68      393.30     16.24 o
  23   5   1      137.47      146.61     11.00 o
 -22   6   1      199.20      178.59     12.66 o
 -20   6   1      148.27      116.33     10.31 o
 -18   6   1       12.58        4.55      5.97 o
 -16   6   1      253.24      232.48     15.61 o
 -14   6   1      785.65      782.03     24.07 o
 -12   6   1       35.41       47.75      6.02 o
 -10   6   1       26.25       36.28      4.89 o
  -8   6   1      913.61      913.50     21.23 o
  -6   6   1        1.46        9.36      3.57 o
  -4   6   1       32.69       23.16      3.75 o
  -2   6   1     1346.09     1371.80     18.78 o
   0   6   1      211.20      167.87      7.95 o
   2   6   1      159.17      142.98      6.15 o
   4   6   1      177.82      160.20      6.63 o
   6   6   1       47.21       40.91      4.64 o
   8   6   1      469.31      409.57     13.74 o
  10   6   1      913.59      877.53     18.25 o
  12   6   1       14.82        9.66      4.35 o
  14   6   1       49.25       59.55      7.48 o
  16   6   1      160.77      148.14     10.45 o
  18   6   1      100.44       81.71      8.73 o
  20   6   1       95.18      108.59     10.13 o
  22   6   1        2.13       11.10      6.59 o
 -19   7   1       24.18       18.96      7.60 o
 -17   7   1       14.27        5.66     16.36 o
 -15   7   1        0.24       -1.60      7.21 o
 -13   7   1        4.14       12.94      7.66 o
 -11   7   1       68.77       74.36     10.37 o
  -9   7   1        2.61        5.62     10.84 o
  -7   7   1       38.14       50.53      7.16 o
  -5   7   1        0.00       -1.13      4.08 o
  -3   7   1       15.23       12.90      3.75 o
  -1   7   1       15.51       12.67      3.60 o
   1   7   1        1.30        3.27      3.30 o
   3   7   1        5.55        5.59      3.93 o
   5   7   1       19.19       14.75      4.79 o
   7   7   1       43.35       22.83      7.50 o
   9   7   1       40.11       35.60      8.24 o
  11   7   1       17.87       26.13      8.24 o
  13   7   1        0.74        0.19     15.14 o
  15   7   1       47.08       39.91      9.43 o
  17   7   1        4.79        7.25      6.53 o
 -14   8   1       30.10       23.67      9.40 o
 -12   8   1      131.26      164.85     14.88 o
 -10   8   1       15.03       27.21      9.24 o
  -8   8   1       31.94       80.49     11.11 o
  -6   8   1        0.64        3.34      7.21 o
  -4   8   1      166.46      120.21     12.43 o
  -2   8   1       29.18       25.70      8.50 o
   0   8   1       15.01       18.92      7.92 o
   2   8   1       15.63       35.58      8.66 o
   4   8   1        2.08        4.88      7.37 o
   6   8   1      126.94      137.85     14.52 o
   8   8   1      362.86      359.37     22.09 o
  10   8   1      246.95      259.79     17.79 o
  12   8   1        0.51       -3.89      7.79 o
 -30   0   2       32.53       33.77     12.48 o
 -28   0   2       12.62       12.35      7.37 o
 -26   0   2        0.69        0.75      6.17 o
 -24   0   2      327.58      297.79     15.01 o
 -22   0   2      658.22      648.94     13.58 o
 -20   0   2     5211.79     5097.41     69.28 o
 -18   0   2      116.45      122.96     10.64 o
 -16   0   2     2523.94     2206.90     42.09 o
 -14   0   2     6274.35     6639.92    111.42 o
 -12   0   2     4226.48     4377.80     50.73 o
 -10   0   2      176.11      188.84      6.33 o
  -8   0   2     2684.72     2927.89     33.80 o
  -4   0   2     8140.22     8381.13     79.72 o
  -2   0   2        1.51       -1.86      1.24 o
   2   0   2     1711.19     1707.61     17.43 o
   4   0   2     8339.22     8196.82     71.77 o
   6   0   2      874.36      948.41     10.16 o
   8   0   2       87.90      102.12      3.25 o
  10   0   2    26802.75    28671.21    399.56 o
  12   0   2     3236.51     3986.32     58.95 o
  14   0   2      900.84     1113.06     16.89 o
  16   0   2     5263.96     5082.29     68.85 o
  18   0   2      285.73      249.02      8.85 o
  20   0   2      992.01     1031.65     21.03 o
  22   0   2     2530.01     2663.64     41.70 o
  24   0   2     3170.02     3094.00     70.35 o
  26   0   2      408.22      408.97     18.37 o
  28   0   2      194.18      224.93     16.46 o
 -29   1   2        2.94       14.47      5.52 o
 -27   1   2      167.88      146.49      9.24 o
 -25   1   2      128.75      107.25      5.92 o
 -23   1   2      213.75      186.27      9.04 o
 -21   1   2      145.84      156.30      7.97 o
 -19   1   2        3.43        2.07      3.22 o
 -17   1   2       64.42       61.11      4.88 o
 -15   1   2     5690.87     5617.81     65.40 o
 -13   1   2     5740.37     5716.04     46.23 o
 -11   1   2     1841.14     1870.53     18.33 o
  -9   1   2      533.29      542.89      6.94 o
  -7   1   2     3847.66     3744.53     31.78 o
  -5   1   2     6536.77     6627.33     54.39 o
   3   1   2      268.12      258.16      2.86 o
   5   1   2    11364.67    11502.50     82.28 o
   7   1   2     2248.45     2175.50     15.74 o
   9   1   2      232.43      294.81      3.82 o
  11   1   2     3361.30     3924.27     31.77 o
  13   1   2     4154.42     4479.27     37.09 o
  15   1   2      380.78      430.15      6.65 o
  17   1   2     3173.92     3206.61     32.86 o
  19   1   2     1383.66     1324.50     16.72 o
  21   1   2       79.49       80.02      4.85 o
  23   1   2       71.08       76.83      4.41 o
  25   1   2        0.44        6.47      3.69 o
  27   1   2       34.30       53.92      7.77 o
  29   1   2        4.67        6.68      5.55 o
 -30   2   2       89.48       88.75     10.42 o
 -28   2   2       17.73        7.59      6.26 o
 -26   2   2      962.44      967.47     23.77 o
 -24   2   2        4.17        5.98      4.23 o
 -22   2   2      883.97      863.80     18.89 o
 -20   2   2      786.86      780.48     16.13 o
 -18   2   2       41.67       26.83      4.04 o
 -16   2   2      882.87      813.03     17.89 o
 -14   2   2        1.18        4.48      2.65 o
 -12   2   2      133.07      202.92      5.19 o
 -10   2   2      200.03      135.07      3.79 o
  -8   2   2      593.44      569.68      8.07 o
  -6   2   2     2800.72     2800.55     27.24 o
  -4   2   2     2745.78     2620.81     23.47 o
   0   2   2      367.16      363.78      4.57 o
   2   2   2     2651.75     2784.15     23.06 o
   4   2   2     4708.22     4623.20     39.56 o
   6   2   2     1149.63     1204.85     11.62 o
   8   2   2       26.25       36.44      1.88 o
  10   2   2     2830.49     3197.68     34.47 o
  12   2   2     1387.99     1478.18     16.95 o
  14   2   2      671.73      694.50     11.12 o
  16   2   2      607.42      594.70     10.50 o
  18   2   2      113.88      100.98      6.39 o
  20   2   2      432.50      458.02     10.73 o
  22   2   2      684.93      582.85     13.96 o
  24   2   2       18.67       11.07      4.91 o
  26   2   2       26.42       23.43      5.15 o
  28   2   2        0.72        2.91      6.02 o
 -29   3   2      100.78      102.50     10.45 o
 -27   3   2     1060.35     1089.07     37.15 o
 -25   3   2        5.64       10.13      5.73 o
 -23   3   2      304.58      307.55     16.47 o
 -21   3   2      452.60      443.41     12.42 o
 -19   3   2        0.17        4.80      3.58 o
 -17   3   2       28.71       26.19      4.25 o
 -15   3   2     2387.09     2398.15     33.02 o
 -13   3   2      119.37       96.10      7.09 o
 -11   3   2      289.79      321.44     10.63 o
  -9   3   2     2900.84     2637.90     27.55 o
  -7   3   2     6112.78     5935.12     51.49 o
  -5   3   2      175.08      177.08      4.06 o
  -3   3   2      265.53      254.95      4.85 o
  -1   3   2       10.02        1.09      1.25 o
   1   3   2     2850.99     2625.17     22.71 o
   3   3   2      791.96      714.04      8.26 o
   5   3   2    10259.02    10321.26     86.32 o
   7   3   2      112.39       87.37      3.67 o
   9   3   2      106.70      138.14      4.08 o
  11   3   2      266.17      186.00      5.12 o
  13   3   2     1384.52     1392.85     17.08 o
  15   3   2      668.89      663.47     13.99 o
  17   3   2      898.27      979.93     15.17 o
  19   3   2      211.44      221.91     11.04 o
  21   3   2      166.05      162.29     10.23 o
  23   3   2      192.14      156.50      8.74 o
  25   3   2       18.81       18.35      4.99 o
  27   3   2      194.80      200.19     10.61 o
 -26   4   2       44.61       54.29      8.55 o
 -24   4   2      805.82      752.24     21.02 o
 -22   4   2        9.02        7.89      5.39 o
 -20   4   2      271.74      277.55     10.22 o
 -18   4   2     1709.47     1707.88     27.40 o
 -16   4   2     1120.22     1010.52     18.86 o
 -14   4   2       30.22       23.45      3.97 o
 -12   4   2      402.51      382.91     10.07 o
 -10   4   2       17.60       22.37      3.14 o
  -8   4   2     1624.71     1867.25     23.66 o
  -6   4   2     6426.54     6007.90     63.19 o
  -4   4   2     7859.21     7580.12     70.86 o
  -2   4   2      856.84      744.76     14.82 o
   0   4   2      740.18      712.42     11.41 o
   2   4   2     1838.60     1586.35     27.76 o
   4   4   2     6363.88     6354.60     55.99 o
   6   4   2     1331.88     1441.15     19.28 o
   8   4   2     3142.80     3206.57     36.76 o
  10   4   2     1569.86     1517.65     20.77 o
  12   4   2        2.04        3.17      2.85 o
  14   4   2      315.62      284.54     11.64 o
  16   4   2      905.69      867.20     15.50 o
  18   4   2      978.72     1001.46     17.45 o
  20   4   2      116.07       99.96      9.48 o
  22   4   2      220.69      230.36     12.84 o
  24   4   2      106.10      135.69     10.61 o
  26   4   2      219.90      226.58     11.32 o
 -25   5   2       53.35       64.22     11.38 o
 -23   5   2        2.41        1.60      5.87 o
 -21   5   2        0.55       -4.51      5.42 o
 -19   5   2      133.46      135.91      9.84 o
 -17   5   2       38.92       51.45      5.35 o
 -15   5   2        0.17        0.32      3.86 o
 -13   5   2      545.68      532.22     14.03 o
 -11   5   2        8.32       14.25      3.50 o
  -9   5   2      192.04      215.76      7.24 o
  -7   5   2      390.07      356.37      8.84 o
  -5   5   2      199.61      179.71      7.83 o
  -3   5   2      327.75      340.66     10.03 o
  -1   5   2      382.34      432.39      9.33 o
   1   5   2       33.12       18.36      2.62 o
   3   5   2        1.22        4.28      2.41 o
   5   5   2      497.73      482.86     10.36 o
   7   5   2      676.96      657.97     15.32 o
   9   5   2      555.79      527.42     11.24 o
  11   5   2      201.49      178.98      7.27 o
  13   5   2      575.92      570.18     13.00 o
  15   5   2       11.50       11.23      4.00 o
  17   5   2      358.91      349.27     11.55 o
  19   5   2      340.21      336.99     13.76 o
  21   5   2      306.23      293.77     21.10 o
  23   5   2       22.62       35.52      7.38 o
 -22   6   2        4.48        5.30      6.93 o
 -20   6   2       23.63       24.30      9.59 o
 -18   6   2       34.32       37.41      7.22 o
 -16   6   2      144.55      113.87     11.42 o
 -14   6   2      411.31      441.35     13.09 o
 -12   6   2      623.84      658.47     16.50 o
 -10   6   2     1008.54     1037.50     18.10 o
  -8   6   2     1174.77     1133.37     25.63 o
  -6   6   2      786.76      727.85     14.15 o
  -4   6   2      160.14      152.70      6.50 o
  -2   6   2        0.01       -3.59      2.40 o
   0   6   2       67.04       61.29      5.04 o
   2   6   2     2173.17     2239.66     36.53 o
   4   6   2      196.52      198.39      8.11 o
   6   6   2     1737.23     1665.94     23.92 o
   8   6   2     1017.76     1014.67     17.63 o
  10   6   2      148.85      183.13      8.39 o
  12   6   2        2.77       -6.30      4.49 o
  14   6   2      181.34      132.68      9.68 o
  16   6   2        0.28       -1.47      5.49 o
  18   6   2       28.68       19.84      6.84 o
  20   6   2       12.82        7.28      6.48 o
 -19   7   2       12.76        0.13      6.05 o
 -17   7   2       38.34       34.45      9.08 o
 -15   7   2      158.47      182.23     15.17 o
 -13   7   2      221.38      228.03     15.75 o
 -11   7   2        3.31        4.04      6.87 o
  -9   7   2       50.64       64.33      9.69 o
  -7   7   2      122.69      130.39     13.62 o
  -5   7   2        0.01       -5.87      3.91 o
  -3   7   2       39.10       40.95      5.44 o
  -1   7   2       37.51       43.07      6.57 o
   1   7   2      205.88      193.86     10.86 o
   3   7   2       41.22       46.08      5.95 o
   5   7   2      422.89      431.13     13.29 o
   7   7   2       33.79       45.59      7.15 o
   9   7   2        2.55       -3.56      5.99 o
  11   7   2       82.43       73.97     12.68 o
  13   7   2       20.20       22.39      8.21 o
  15   7   2        6.10        5.82      7.63 o
  17   7   2       43.90       49.18      8.22 o
 -14   8   2       97.00       89.05     12.89 o
 -12   8   2      255.08      250.51     22.09 o
 -10   8   2      346.22      317.63     19.81 o
  -8   8   2      542.61      455.56     24.95 o
  -6   8   2       11.95       16.48      8.18 o
  -4   8   2        1.77        9.41      7.79 o
  -2   8   2       96.91      110.64     12.00 o
   0   8   2      120.11      104.20     12.48 o
   2   8   2      182.78      166.52     14.46 o
   4   8   2      182.39      181.24     25.16 o
   6   8   2        0.36       -2.60      7.05 o
   8   8   2        2.11        3.27      7.79 o
  10   8   2      417.55      389.60     23.11 o
  12   8   2        9.84        9.31      8.66 o
 -31   1   3      124.48      113.02      9.38 o
 -29   1   3      168.04      174.59     10.64 o
 -27   1   3      102.57       82.90      7.51 o
 -25   1   3     1926.74     1941.23     31.14 o
 -23   1   3        9.70       12.96      4.64 o
 -21   1   3        7.42        3.89      4.09 o
 -19   1   3      891.44      882.36     16.56 o
 -17   1   3     2951.45     2786.59     36.46 o
 -15   1   3     2033.93     1950.15     23.82 o
 -13   1   3     2278.98     2240.91     23.57 o
 -11   1   3     1630.20     1473.32     15.09 o
  -9   1   3        5.28        5.79      0.89 o
  -7   1   3     1749.10     1781.67     15.15 o
  -5   1   3    12897.53    13012.22     98.43 o
  -3   1   3     1585.32     1581.44     14.01 o
  -1   1   3     2046.97     1953.53     14.92 o
   1   1   3      286.34      276.92      2.85 o
   3   1   3     7822.78     8017.56     50.23 o
   5   1   3     1178.95     1154.25      9.00 o
   7   1   3     1382.75     1560.63     11.44 o
   9   1   3      530.79      536.54      5.37 o
  11   1   3     4400.06     4550.02     33.38 o
  13   1   3       56.07       72.91      2.79 o
  15   1   3      889.97      987.61     11.38 o
  17   1   3     1766.22     1643.87     19.43 o
  19   1   3        0.07        3.26      2.44 o
  21   1   3        0.01        4.33      2.90 o
  23   1   3      151.92      170.75      6.25 o
  25   1   3       17.76       25.54      4.56 o
  27   1   3      201.14      141.03     11.54 o
 -30   2   3       30.87       30.22      7.84 o
 -28   2   3       13.39       16.51      9.61 o
 -26   2   3      151.24      143.65     10.35 o
 -24   2   3     1426.17     1333.58     24.23 o
 -22   2   3      583.07      599.21     14.51 o
 -20   2   3     3100.07     3016.86     41.05 o
 -18   2   3      110.29       95.70      6.06 o
 -16   2   3      276.36      221.63      7.56 o
 -14   2   3     1060.34      893.71     13.68 o
 -12   2   3      662.82      580.54      7.70 o
 -10   2   3     1505.43     1588.11     16.29 o
  -8   2   3     1274.20     1251.87     13.87 o
  -6   2   3    10087.70     9608.84     85.88 o
  -4   2   3      955.95      874.85      9.32 o
  -2   2   3     2533.74     2561.78     29.45 o
   0   2   3     1409.97     1382.33     12.36 o
   2   2   3      254.96      218.06      3.43 o
   4   2   3       21.10        6.89      1.07 o
   6   2   3     2249.85     2086.60     16.40 o
   8   2   3     6647.35     6814.86     53.99 o
  10   2   3       94.26       77.07      3.34 o
  12   2   3     8133.10     8437.05     90.37 o
  14   2   3       55.49       42.00      3.07 o
  16   2   3     1623.62     1583.73     21.32 o
  18   2   3     1669.75     1644.23     22.56 o
  20   2   3      407.66      475.44     10.81 o
  22   2   3      211.93      176.88     11.34 o
  24   2   3      333.69      308.56     11.10 o
  26   2   3      644.46      643.21     16.02 o
 -29   3   3      351.46      345.68     15.59 o
 -27   3   3        5.81        6.64      6.16 o
 -25   3   3       14.60       20.56     10.39 o
 -23   3   3       62.01       66.02      7.44 o
 -21   3   3      125.08      140.81      8.15 o
 -19   3   3      322.78      369.70     11.16 o
 -17   3   3     1884.13     1890.84     28.31 o
 -15   3   3      472.35      436.28     15.06 o
 -13   3   3      186.17      179.63      5.54 o
 -11   3   3      413.65      423.26      9.60 o
  -9   3   3      767.60      872.00     12.95 o
  -7   3   3     3488.64     3753.01     36.81 o
  -5   3   3     3711.44     3784.56     33.91 o
  -3   3   3     2787.80     2868.19     26.30 o
  -1   3   3      154.93      148.14      3.36 o
   1   3   3        4.58        7.96      1.39 o
   3   3   3      340.96      340.76      5.60 o
   5   3   3       94.29       67.21      2.91 o
   7   3   3     1076.89     1125.56     13.86 o
   9   3   3     3092.25     3148.17     29.70 o
  11   3   3      207.56      231.48      7.50 o
  13   3   3       13.61       13.36      2.96 o
  15   3   3     1705.18     1663.32     22.57 o
  17   3   3      875.84      889.42     17.18 o
  19   3   3       37.71       47.41      6.03 o
  21   3   3      164.51      191.94      9.12 o
  23   3   3        7.32        0.61      4.14 o
  25   3   3       75.41       53.15      6.36 o
 -28   4   3      680.48      681.55     21.87 o
 -26   4   3        2.23       11.01      6.91 o
 -24   4   3       30.90       39.46      8.14 o
 -22   4   3      514.63      501.23     14.26 o
 -20   4   3      129.28      120.92      7.84 o
 -18   4   3      466.16      459.39     12.62 o
 -16   4   3      613.63      575.87     10.66 o
 -14   4   3      838.47      782.36     17.83 o
 -12   4   3     1073.79     1059.67     18.30 o
 -10   4   3       57.98       63.95      4.30 o
  -8   4   3       37.83       22.56      3.14 o
  -6   4   3     3636.24     3524.65     39.39 o
  -4   4   3        1.99        8.59      2.53 o
  -2   4   3      287.38      292.22      5.82 o
   0   4   3     2407.73     2434.43     23.89 o
   2   4   3      184.05      149.65      4.65 o
   4   4   3      191.93      216.35      5.29 o
   6   4   3     2239.34     2392.03     25.99 o
   8   4   3      243.73      302.96      7.57 o
  10   4   3      532.94      492.35     10.10 o
  12   4   3       59.52       60.53      4.48 o
  14   4   3      344.54      344.87      9.03 o
  16   4   3     1652.50     1542.36     22.50 o
  18   4   3      198.44      163.28      9.99 o
  20   4   3       10.53        8.36      5.23 o
  22   4   3      663.10      647.23     19.13 o
  24   4   3      122.92      124.55      8.62 o
 -25   5   3      506.08      545.09     19.91 o
 -23   5   3      164.55      137.99     10.86 o
 -21   5   3        2.08       -2.70      5.19 o
 -19   5   3        0.20        3.49      4.44 o
 -17   5   3      560.21      559.21     12.93 o
 -15   5   3      516.08      520.74     13.60 o
 -13   5   3      161.52      158.77      8.13 o
 -11   5   3      772.74      802.00     14.60 o
  -9   5   3     1080.58     1016.62     16.42 o
  -7   5   3      562.73      547.12     11.12 o
  -5   5   3       23.65       21.07      3.22 o
  -3   5   3      812.38      737.85     11.69 o
  -1   5   3      364.09      351.21      7.67 o
   1   5   3       80.50       49.50      3.67 o
   3   5   3     2214.90     2171.00     24.98 o
   5   5   3      496.27      502.82      9.59 o
   7   5   3       33.11       34.19      3.88 o
   9   5   3       48.67       44.07      4.27 o
  11   5   3      451.45      451.73     11.06 o
  13   5   3      198.61      201.62      7.31 o
  15   5   3       12.92       18.66      4.69 o
  17   5   3      263.49      292.42     17.63 o
  19   5   3       39.76       48.52      8.62 o
  21   5   3        0.88        3.72      6.05 o
  23   5   3       10.22       10.74      8.21 o
 -22   6   3       93.90       98.12     12.04 o
 -20   6   3      615.90      598.08     32.69 o
 -18   6   3        3.42        7.92      5.81 o
 -16   6   3       31.66       35.62      8.50 o
 -14   6   3      739.42      729.85     27.69 o
 -12   6   3      199.36      205.88     11.04 o
 -10   6   3       10.54       13.63      4.15 o
  -8   6   3     1025.41      988.64     17.19 o
  -6   6   3     1118.90      991.57     17.59 o
  -4   6   3       44.47       37.79      4.56 o
  -2   6   3      138.00      134.66      6.07 o
   0   6   3      176.17      196.87      7.00 o
   2   6   3      446.85      460.51      9.93 o
   4   6   3      996.05      934.28     14.86 o
   6   6   3       24.96       41.72      4.87 o
   8   6   3     2035.48     2019.51     28.83 o
  10   6   3        0.03       -2.46      4.69 o
  12   6   3       71.02       62.93     10.01 o
  14   6   3      245.87      247.20     12.28 o
  16   6   3        2.47        3.13      5.51 o
  18   6   3       12.58       12.00      6.59 o
  20   6   3      664.76      685.83     42.57 o
 -19   7   3        2.20        3.60      6.67 o
 -17   7   3       16.90       20.67      8.37 o
 -15   7   3       25.66       37.30      8.95 o
 -13   7   3       84.73       86.14     10.84 o
 -11   7   3       11.71       13.50      7.81 o
  -9   7   3       28.94       36.25      6.68 o
  -7   7   3       38.20       32.43      5.53 o
  -5   7   3        6.95        3.92      5.08 o
  -3   7   3       84.18       78.36      8.10 o
  -1   7   3        1.66        5.82      4.45 o
   1   7   3        0.01       -4.68      4.28 o
   3   7   3       19.90       30.00      5.45 o
   5   7   3      156.15      150.62      8.99 o
   7   7   3        9.25        9.08      5.73 o
   9   7   3      148.49      119.51     11.85 o
  11   7   3       98.26       84.38     10.78 o
  13   7   3        9.49       12.89      7.52 o
  15   7   3       78.54       67.55      8.65 o
 -14   8   3       44.94       75.34     11.86 o
 -12   8   3        8.55       25.65     15.34 o
 -10   8   3       13.11       11.50      8.53 o
  -8   8   3        0.09        0.82      7.81 o
  -6   8   3      163.63      183.14     18.00 o
  -4   8   3        2.87       -7.72      6.92 o
  -2   8   3       84.49       86.22     18.41 o
   0   8   3       52.89       47.13     13.09 o
   2   8   3       98.95      111.37     12.29 o
   4   8   3        5.89       11.39      8.08 o
   6   8   3        5.82        5.07      8.24 o
   8   8   3      236.18      250.76     17.93 o
  10   8   3       68.19       63.83     11.28 o
 -30   0   4       15.31       14.11      8.10 o
 -28   0   4      968.05      982.75     29.94 o
 -26   0   4        5.23        6.34      6.65 o
 -24   0   4      711.19      645.10     21.84 o
 -22   0   4    21492.61    21200.43    516.90 o
 -20   0   4      141.66      135.10      5.89 o
 -18   0   4      566.38      561.76     12.46 o
 -16   0   4     3364.82     3083.71     37.93 o
 -14   0   4      236.20      197.36      7.73 o
 -12   0   4       15.21       13.05      2.49 o
 -10   0   4    37369.98    40907.79    859.47 o
  -8   0   4      904.39      809.03     10.13 o
  -6   0   4    21123.20    22208.02    479.44 o
  -4   0   4    10279.46    10250.30    110.08 o
  -2   0   4     6407.11     6343.76     97.35 o
   0   0   4    10201.12    10326.76    227.04 o
   2   0   4     2682.80     2839.83     28.36 o
   4   0   4    16582.46    16621.89    446.48 o
   6   0   4      227.76      130.34      3.22 o
   8   0   4     2073.93     2649.06     36.15 o
  10   0   4     4528.34     4855.86     58.37 o
  12   0   4     2517.85     2487.49     37.70 o
  14   0   4       55.20       85.81      4.84 o
  16   0   4     1089.79     1078.10     26.45 o
  18   0   4      583.72      580.21     14.25 o
  20   0   4      543.53      558.24     14.58 o
  22   0   4        0.86        8.03      4.14 o
  24   0   4     1138.91     1126.27     23.51 o
  26   0   4      105.86      141.31     13.01 o
 -31   1   4      127.90      123.47     15.27 o
 -29   1   4      172.22      173.96     16.21 o
 -27   1   4      327.87      340.47     12.17 o
 -25   1   4        0.10       -4.89      4.11 o
 -23   1   4      614.95      632.40     15.18 o
 -21   1   4       16.77        8.86      5.00 o
 -19   1   4       67.63       49.68      4.69 o
 -17   1   4        2.66        7.94      2.88 o
 -15   1   4     1479.58     1563.32     25.52 o
 -13   1   4        9.82       17.63      1.63 o
 -11   1   4     1302.82     1375.68     12.14 o
  -9   1   4        5.34       11.53      1.38 o
  -7   1   4     2208.72     2530.95     22.24 o
  -5   1   4       10.55        3.29      1.16 o
  -3   1   4       73.59       70.69      1.64 o
  -1   1   4       52.92       49.98      1.59 o
   1   1   4     1899.75     1976.78     13.31 o
   3   1   4      728.51      725.67      5.71 o
   5   1   4      961.12     1137.34      8.57 o
   7   1   4     3813.63     3861.86     25.60 o
   9   1   4     1263.23     1206.26     10.67 o
  11   1   4      365.08      367.43      5.40 o
  13   1   4     1808.37     1808.25     16.48 o
  15   1   4      117.25       86.55      3.41 o
  17   1   4      210.39      228.99      5.82 o
  19   1   4      851.27      898.76     12.53 o
  21   1   4      177.92      206.44      6.65 o
  23   1   4       14.79        7.37      3.11 o
  25   1   4        0.94        1.51      4.00 o
  27   1   4      332.40      327.27     18.08 o
 -30   2   4        0.43        5.31      6.37 o
 -28   2   4      134.40      148.28     11.06 o
 -26   2   4      976.04      971.60     39.33 o
 -24   2   4      633.04      718.84     16.97 o
 -22   2   4      880.17      823.66     25.79 o
 -20   2   4     4622.82     4582.52     85.92 o
 -18   2   4       45.07       51.15      4.74 o
 -16   2   4     2947.18     2767.39     36.60 o
 -14   2   4      456.17      439.17      6.72 o
 -12   2   4     2724.43     2875.08     26.81 o
 -10   2   4     1387.06     1470.78     15.04 o
  -8   2   4     4833.13     4897.53     54.09 o
  -6   2   4      769.62      722.78      8.93 o
  -4   2   4     8870.98     9097.76     70.47 o
  -2   2   4       35.21       32.11      3.02 o
   0   2   4      180.85      141.43      2.64 o
   2   2   4       88.92       81.77      2.18 o
   4   2   4      545.08      603.90      6.73 o
   6   2   4     1633.43     1913.18     16.07 o
   8   2   4      315.33      355.43      5.77 o
  10   2   4      291.26      345.72      6.03 o
  12   2   4        9.64       10.34      2.24 o
  14   2   4      106.73      111.19      4.75 o
  16   2   4      163.69      191.24      6.58 o
  18   2   4     1731.96     1687.57     23.15 o
  20   2   4       59.45       77.76      6.80 o
  22   2   4      457.18      450.26     12.33 o
  24   2   4       49.74       47.69      6.86 o
  26   2   4      111.81      145.99     10.39 o
 -29   3   4        6.97       14.73      8.49 o
 -27   3   4     1271.55     1279.01     29.52 o
 -25   3   4       83.06       71.89      8.38 o
 -23   3   4      416.18      461.62     13.63 o
 -21   3   4      139.26      109.67      7.46 o
 -19   3   4     2097.40     2022.36     30.67 o
 -17   3   4     2371.69     2360.31     36.73 o
 -15   3   4      316.90      299.71     10.13 o
 -13   3   4      252.67      213.52      5.74 o
 -11   3   4       12.76       11.43      2.05 o
  -9   3   4      632.82      691.63     12.47 o
  -7   3   4     2078.91     2212.22     23.40 o
  -5   3   4     9270.78     9331.11     78.33 o
  -3   3   4     2061.04     2203.42     20.93 o
  -1   3   4      119.57       73.30      3.10 o
   1   3   4     3612.83     3558.91     29.76 o
   3   3   4     1019.91      915.83      9.83 o
   5   3   4       13.70        3.43      1.68 o
   7   3   4      258.11      269.47      5.31 o
   9   3   4     1237.56     1080.52     15.40 o
  11   3   4      127.67      122.80      4.75 o
  13   3   4     1749.19     1802.98     23.30 o
  15   3   4      993.30      969.72     15.62 o
  17   3   4      967.27      903.50     15.55 o
  19   3   4       33.87       36.46      5.62 o
  21   3   4       37.27       36.27      5.32 o
  23   3   4       34.44       40.65      5.71 o
  25   3   4       44.87       21.53      6.56 o
 -28   4   4        2.44        6.52      7.06 o
 -26   4   4      643.48      703.93     21.33 o
 -24   4   4      344.41      341.76     17.59 o
 -22   4   4     1047.26      991.39     20.66 o
 -20   4   4      406.45      422.57     12.62 o
 -18   4   4     3537.77     3597.54     48.10 o
 -16   4   4        4.78       -2.43      2.75 o
 -14   4   4     5068.73     4880.23     58.97 o
 -12   4   4      705.72      658.96     13.59 o
 -10   4   4      410.37      371.54      8.62 o
  -8   4   4     1467.48     1400.89     19.05 o
  -6   4   4      431.04      500.14      8.68 o
  -4   4   4     2085.57     2085.29     22.92 o
  -2   4   4      364.68      363.86      6.52 o
   0   4   4     1028.94     1085.20     12.80 o
   2   4   4      630.13      620.06      8.91 o
   4   4   4     3068.51     2825.58     27.40 o
   6   4   4      808.79      853.80     12.19 o
   8   4   4       71.12       87.00      4.67 o
  10   4   4      412.77      439.23     12.35 o
  12   4   4      172.45      188.49      8.99 o
  14   4   4      421.48      425.30     10.81 o
  16   4   4      279.32      293.29     10.17 o
  18   4   4     1162.13     1190.75     30.29 o
  20   4   4      346.73      351.01     11.90 o
  22   4   4       21.67       22.36      5.38 o
  24   4   4        0.09        3.86      5.77 o
 -25   5   4        3.43        7.30      6.59 o
 -23   5   4      114.06      134.26     10.71 o
 -21   5   4       87.42       96.05      9.02 o
 -19   5   4      217.72      203.23     10.07 o
 -17   5   4      311.93      298.10     11.43 o
 -15   5   4      595.38      593.84     14.56 o
 -13   5   4      488.23      511.41     13.03 o
 -11   5   4     1210.57     1197.52     18.72 o
  -9   5   4      316.09      341.32      8.85 o
  -7   5   4       58.15       59.81      4.53 o
  -5   5   4      693.86      725.55     12.83 o
  -3   5   4      942.99      997.09     15.58 o
  -1   5   4        0.79        1.91      2.33 o
   1   5   4      144.64      171.90      7.29 o
   3   5   4       80.72       80.12      4.44 o
   5   5   4        6.79        6.00      2.92 o
   7   5   4      606.03      648.78     12.33 o
   9   5   4       31.42       26.34      3.80 o
  11   5   4      864.35      843.89     13.69 o
  13   5   4      349.07      367.63     11.08 o
  15   5   4      548.74      539.42     15.90 o
  17   5   4        8.45       17.75      5.80 o
  19   5   4       12.56       27.52      6.56 o
  21   5   4      134.07      118.60     12.58 o
 -22   6   4        2.23        1.53      6.22 o
 -20   6   4       61.34       57.43      8.57 o
 -18   6   4      327.12      325.57     16.91 o
 -16   6   4      352.05      342.41     14.40 o
 -14   6   4      192.41      198.88     11.54 o
 -12   6   4      484.11      529.19     12.62 o
 -10   6   4      288.87      293.91      9.49 o
  -8   6   4      420.27      406.75     10.69 o
  -6   6   4      381.58      390.51     10.35 o
  -4   6   4      515.10      510.24     11.54 o
  -2   6   4       15.04        6.96      3.23 o
   0   6   4       17.26       17.61      3.50 o
   2   6   4      182.14      203.32      7.01 o
   4   6   4      118.63      146.77      6.48 o
   6   6   4      622.80      674.02     13.92 o
   8   6   4      130.36      132.25      6.93 o
  10   6   4        6.99        6.55      6.36 o
  12   6   4      360.83      354.68     17.04 o
  14   6   4      141.11      154.87     10.39 o
  16   6   4      115.10      106.18      9.41 o
  18   6   4      162.89      205.13     15.75 o
 -19   7   4      108.59      123.42     13.59 o
 -17   7   4       47.26       47.33      9.82 o
 -15   7   4      398.88      376.11     19.38 o
 -13   7   4     1421.74     1487.59     38.33 o
 -11   7   4      869.04      832.59     27.04 o
  -9   7   4      174.04      153.56     19.61 o
  -7   7   4        2.95        5.84      4.95 o
  -5   7   4      254.99      249.12     10.80 o
  -3   7   4       10.24        4.46      4.48 o
  -1   7   4      474.06      460.90     13.40 o
   1   7   4      567.10      587.33     20.43 o
   3   7   4      230.43      222.85     10.57 o
   5   7   4       20.84        9.02      5.81 o
   7   7   4       44.47       54.05     13.09 o
   9   7   4      492.69      556.69     21.69 o
  11   7   4      349.13      347.82     21.07 o
  13   7   4        7.27        5.47      7.79 o
  15   7   4       77.78       86.12     11.42 o
 -14   8   4       15.18        5.52      8.39 o
 -12   8   4       24.25       19.21      8.82 o
 -10   8   4      292.63      291.86     18.66 o
  -8   8   4      470.15      491.77     21.55 o
  -6   8   4        8.39        2.86      7.81 o
  -4   8   4        2.88       -7.19      6.63 o
  -2   8   4        8.80        1.23      7.21 o
   0   8   4       10.78        2.09      7.37 o
   2   8   4       51.47       50.10     10.27 o
   4   8   4      593.56      593.51     29.45 o
   6   8   4       36.46       41.98     10.12 o
   8   8   4      137.35      116.51     13.22 o
  10   8   4      318.55      293.95     26.79 o
 -31   1   5        2.22        5.03      5.53 o
 -29   1   5        0.67        4.98      5.01 o
 -27   1   5      771.26      748.29     19.43 o
 -25   1   5     1477.34     1507.57     26.18 o
 -23   1   5      118.31      153.39      8.80 o
 -21   1   5      873.80      809.67     16.71 o
 -19   1   5      907.19      897.44     16.62 o
 -17   1   5      204.76      228.00      5.40 o
 -15   1   5     1604.68     1726.86     17.79 o
 -13   1   5      691.91      890.90     11.31 o
 -11   1   5     2733.93     2969.62     23.52 o
  -9   1   5     1195.01     1374.04     11.99 o
  -7   1   5     5386.11     5317.38     41.71 o
  -5   1   5     8321.62     8343.20     73.96 o
  -3   1   5     3943.51     3819.79     34.73 o
  -1   1   5     6479.30     6564.84     58.81 o
   1   1   5     1072.75     1014.76      9.04 o
   3   1   5      820.85      844.22      6.64 o
   5   1   5     1427.38     1320.94     10.11 o
   7   1   5      516.90      406.35      4.33 o
   9   1   5      481.14      546.73      6.53 o
  11   1   5     2688.70     2446.36     20.72 o
  13   1   5      188.95      194.25      4.34 o
  15   1   5       16.95       19.86      2.37 o
  17   1   5       23.01       18.88      2.68 o
  19   1   5      171.71      177.68      5.84 o
  21   1   5        0.21       -0.30      2.78 o
  23   1   5       48.95       57.55      4.69 o
  25   1   5       38.69       54.82      7.28 o
 -30   2   5      486.33      480.69     17.95 o
 -28   2   5        0.05       -4.18      7.50 o
 -26   2   5      906.67      918.49     20.09 o
 -24   2   5     2363.98     2391.68     41.57 o
 -22   2   5      626.99      574.50     16.37 o
 -20   2   5     8766.09     8380.69    112.19 o
 -18   2   5      267.25      240.98     10.11 o
 -16   2   5      379.07      342.22      9.86 o
 -14   2   5       95.20       96.71      3.76 o
 -12   2   5     7303.31     7454.49     63.39 o
 -10   2   5      893.08      827.39     17.20 o
  -8   2   5     2916.73     3214.29     31.05 o
  -6   2   5        5.37       10.73      1.65 o
  -4   2   5     4532.28     4441.57     35.61 o
  -2   2   5     1980.82     2027.55     17.32 o
   0   2   5     1559.26     1770.98     15.39 o
   2   2   5    11201.94    11111.34     80.80 o
   4   2   5      929.94      908.36      8.17 o
   6   2   5      992.96     1078.12     10.16 o
   8   2   5       38.22       37.46      2.26 o
  10   2   5      586.17      569.29      8.13 o
  12   2   5      475.12      430.91      7.28 o
  14   2   5      377.67      427.08      7.70 o
  16   2   5      472.27      476.85     10.27 o
  18   2   5     1108.21     1074.65     19.39 o
  20   2   5       42.45       54.48      5.52 o
  22   2   5      286.01      307.23     10.61 o
  24   2   5      329.12      375.57     17.46 o
 -29   3   5        0.06       -2.23      6.18 o
 -27   3   5       32.44       34.76      7.53 o
 -25   3   5       10.37       13.51      5.37 o
 -23   3   5       83.32       89.41      7.46 o
 -21   3   5       94.73       85.38      6.86 o
 -19   3   5     2362.47     2387.54     34.76 o
 -17   3   5      726.51      683.63     14.56 o
 -15   3   5     1022.46     1051.81     15.11 o
 -13   3   5      119.65       92.48      4.33 o
 -11   3   5      490.53      417.64      7.65 o
  -9   3   5     1001.20      947.81     13.42 o
  -7   3   5     3414.37     3624.74     33.00 o
  -5   3   5     3805.18     3914.89     37.92 o
  -3   3   5      105.12      107.32      3.38 o
  -1   3   5     2093.70     1950.78     18.85 o
   1   3   5       15.84        9.06      1.53 o
   3   3   5      100.65       97.81      3.72 o
   5   3   5      464.75      484.43      7.64 o
   7   3   5       96.45      134.25      4.55 o
   9   3   5     2481.14     2366.40     23.42 o
  11   3   5      823.76      827.92     11.17 o
  13   3   5      130.07      143.56      5.46 o
  15   3   5       50.13       74.65      4.93 o
  17   3   5       11.13        4.78      3.43 o
  19   3   5      221.15      234.32      9.41 o
  21   3   5      237.99      269.64     10.57 o
  23   3   5       71.37       73.78      8.17 o
 -28   4   5       42.22       36.81     17.07 o
 -26   4   5        1.31        3.94      6.30 o
 -24   4   5      136.21      125.13     10.26 o
 -22   4   5       14.03       10.92      6.32 o
 -20   4   5      538.50      512.08     17.89 o
 -18   4   5      842.26      847.30     14.01 o
 -16   4   5      353.39      329.37      9.36 o
 -14   4   5       36.53       40.22      4.06 o
 -12   4   5      206.21      214.76      6.50 o
 -10   4   5      653.91      643.66     11.56 o
  -8   4   5      132.90      151.39      6.04 o
  -6   4   5      367.95      354.48      7.20 o
  -4   4   5     2896.50     2847.05     29.68 o
  -2   4   5     2294.52     2533.77     26.87 o
   0   4   5      194.14      157.00      4.44 o
   2   4   5     1822.11     1882.86     19.56 o
   4   4   5      361.11      293.13      6.00 o
   6   4   5        2.92        8.92      2.23 o
   8   4   5      356.54      336.96      6.78 o
  10   4   5        0.12        0.69      2.37 o
  12   4   5      156.73      152.23      7.03 o
  14   4   5      195.12      194.97      8.31 o
  16   4   5       33.97       51.34      7.62 o
  18   4   5        1.40        1.51      4.21 o
  20   4   5       38.71       35.95      6.84 o
  22   4   5        4.59        7.32      5.66 o
 -25   5   5      126.69      138.29     11.41 o
 -23   5   5      203.81      225.07     13.26 o
 -21   5   5      116.56      112.04      9.68 o
 -19   5   5      550.90      554.00     14.93 o
 -17   5   5     1771.93     1783.37     27.30 o
 -15   5   5     1929.75     1909.78     25.82 o
 -13   5   5      170.45      195.69      8.84 o
 -11   5   5      231.09      217.45     18.14 o
  -9   5   5     1475.09     1432.21     22.86 o
  -7   5   5     1195.85     1152.44     17.62 o
  -5   5   5       69.96       73.25      6.42 o
  -3   5   5     1551.22     1573.56     21.46 o
  -1   5   5     1603.61     1645.16     20.14 o
   1   5   5      111.34       90.25      4.98 o
   3   5   5      102.27      108.84      4.97 o
   5   5   5      783.82      733.32     15.25 o
   7   5   5     2070.68     2126.27     27.40 o
   9   5   5      305.18      303.05      8.66 o
  11   5   5     1011.15     1031.50     30.66 o
  13   5   5      556.34      556.15     15.90 o
  15   5   5      173.04      204.09     14.74 o
  17   5   5       62.86       49.57      7.30 o
  19   5   5      560.08      634.03     28.94 o
  21   5   5      329.92      325.93     22.70 o
 -22   6   5        0.03       -3.23      5.80 o
 -20   6   5      176.10      203.01     12.58 o
 -18   6   5      207.58      236.69     16.20 o
 -16   6   5      147.13      191.17      9.28 o
 -14   6   5      136.05      134.94     10.30 o
 -12   6   5     1327.96     1381.85     34.42 o
 -10   6   5       54.77       51.62      6.12 o
  -8   6   5       64.82       55.48      5.17 o
  -6   6   5      538.22      567.72     12.35 o
  -4   6   5      176.36      179.97      9.16 o
  -2   6   5      136.89      119.22      6.41 o
   0   6   5      276.46      285.68      7.90 o
   2   6   5      584.06      592.05     12.99 o
   4   6   5      433.88      395.29      9.36 o
   6   6   5      246.39      252.50     11.51 o
   8   6   5       48.54       41.55      8.39 o
  10   6   5      439.86      426.67     17.93 o
  12   6   5       60.32       61.53     11.03 o
  14   6   5       83.53       88.28     11.98 o
  16   6   5       98.80      112.19     12.40 o
  18   6   5       37.29       35.19      9.69 o
 -19   7   5       26.63       48.11     10.41 o
 -17   7   5      129.51      126.92     13.30 o
 -15   7   5       12.43       17.97      8.53 o
 -13   7   5       53.16       68.51     14.52 o
 -11   7   5        3.20        8.58      5.94 o
  -9   7   5        8.98       20.56      6.59 o
  -7   7   5      261.28      217.63     12.20 o
  -5   7   5      100.85      103.24      8.95 o
  -3   7   5       88.04       77.79      8.04 o
  -1   7   5      113.07      101.72      8.81 o
   1   7   5       25.63       23.27      6.20 o
   3   7   5        2.28        8.10      5.74 o
   5   7   5      255.32      271.07     22.69 o
   7   7   5        8.81        8.27      8.39 o
   9   7   5      310.96      341.65     17.64 o
  11   7   5        0.05        7.21      7.63 o
  13   7   5        7.53       -8.31      6.79 o
 -12   8   5      385.86      437.74     24.75 o
 -10   8   5        2.17       14.70      9.40 o
  -8   8   5       41.89       42.82     15.54 o
  -6   8   5      183.32      209.78     33.75 o
  -4   8   5       36.30       63.05     21.07 o
  -2   8   5        0.66       -9.56      6.95 o
   0   8   5       18.78       28.46     16.98 o
   2   8   5       21.10       27.46     10.02 o
   4   8   5      210.80      243.53     23.93 o
   6   8   5      124.88      136.35     13.72 o
   8   8   5        0.43       -0.43      8.21 o
 -30   0   6      126.92      119.13     12.87 o
 -28   0   6     1667.32     1583.40     39.63 o
 -26   0   6      114.35       89.21     10.41 o
 -24   0   6       55.85       69.25     13.70 o
 -22   0   6     5751.89     5773.25     99.22 o
 -20   0   6      494.13      490.02     13.97 o
 -18   0   6      211.78      191.71      7.28 o
 -16   0   6        1.62        5.85      3.28 o
 -14   0   6        0.82        4.38      3.16 o
 -12   0   6     4226.29     4151.51     48.17 o
 -10   0   6     7812.99     9181.72    100.21 o
  -8   0   6     1006.21     1270.58     14.93 o
  -6   0   6     1812.44     1575.06     22.08 o
  -4   0   6     2280.92     2364.04     32.50 o
  -2   0   6     2585.30     2638.96     65.45 o
   0   0   6      499.02      379.22     15.95 o
   2   0   6    26660.97    28466.91    617.71 o
   4   0   6     1592.95     1525.71     18.32 o
   6   0   6        1.61        9.01      1.13 o
   8   0   6       29.93       13.10      1.83 o
  10   0   6     1003.37      960.22     14.79 o
  12   0   6     2534.76     2539.15     46.12 o
  14   0   6     9045.42     9508.40    106.65 o
  16   0   6      107.60       89.77      5.91 o
  18   0   6        5.82        1.54      3.85 o
  20   0   6      992.34      959.53     22.79 o
  22   0   6        2.45        0.99      5.11 o
  24   0   6      555.69      580.04     20.21 o
 -31   1   6        1.79       -4.66      4.91 o
 -29   1   6       78.50       85.89      8.00 o
 -27   1   6        0.09        6.91      5.16 o
 -25   1   6      941.99      931.84     19.43 o
 -23   1   6     1332.02     1291.23     22.86 o
 -21   1   6     6069.47     6162.61     73.94 o
 -19   1   6     1820.49     1866.42     23.23 o
 -17   1   6      487.63      464.98      7.51 o
 -15   1   6      511.03      455.57      7.79 o
 -13   1   6       93.39      114.31      3.28 o
 -11   1   6     3370.71     3434.19     30.55 o
  -9   1   6    17650.90    19528.37    147.26 o
  -7   1   6     3882.14     4389.98     37.20 o
  -5   1   6     4186.53     4355.76     39.48 o
  -3   1   6    10143.09    10599.13    102.98 o
  -1   1   6        8.36       10.16      2.33 o
   1   1   6       82.74       56.07      1.98 o
   3   1   6     2515.96     3159.51     23.81 o
   5   1   6     2561.19     2874.00     21.03 o
   7   1   6     2131.64     2247.28     17.37 o
   9   1   6     1219.59     1100.38     10.13 o
  11   1   6      275.85      294.25      5.02 o
  13   1   6      862.39      797.85      9.52 o
  15   1   6     3481.70     3298.36     39.71 o
  17   1   6      474.98      469.13      9.03 o
  19   1   6       12.58        8.83      3.08 o
  21   1   6       61.94       76.90      5.42 o
  23   1   6       58.39       76.86      7.85 o
  25   1   6      103.92      131.22     10.08 o
 -30   2   6        3.33       -3.58      5.63 o
 -28   2   6        7.74        5.26      5.90 o
 -26   2   6       22.04       29.78      5.94 o
 -24   2   6      362.34      349.64     13.53 o
 -22   2   6      182.57      165.32     10.07 o
 -20   2   6      225.14      233.72     12.41 o
 -18   2   6      264.03      251.12      9.31 o
 -16   2   6      245.01      306.89      6.42 o
 -14   2   6      148.18      131.12      5.17 o
 -12   2   6     2124.20     2148.18     28.22 o
 -10   2   6      804.19      908.89     11.54 o
  -8   2   6      181.14      290.79      4.98 o
  -6   2   6      807.83      750.08      9.30 o
  -4   2   6       11.21        9.08      1.40 o
  -2   2   6     2250.52     2330.93     19.63 o
   0   2   6      615.94      743.11      7.65 o
   2   2   6     1255.03     1335.63     10.80 o
   4   2   6     1547.13     1788.27     14.11 o
   6   2   6       62.60       53.33      2.76 o
   8   2   6      342.72      349.85      5.72 o
  10   2   6        7.25        5.14      1.70 o
  12   2   6      863.66      863.02     10.52 o
  14   2   6       60.06       66.02      3.91 o
  16   2   6      420.59      448.71     10.00 o
  18   2   6       35.41       32.26      4.25 o
  20   2   6       66.77       62.24      6.83 o
  22   2   6      126.99      135.41     11.85 o
  24   2   6      182.28      213.07     14.59 o
 -29   3   6      194.81      237.15     14.29 o
 -27   3   6        0.03        3.27      5.97 o
 -25   3   6      438.49      430.66     13.80 o
 -23   3   6      166.46      145.80      8.68 o
 -21   3   6      132.63      131.95      8.05 o
 -19   3   6     2351.49     2317.36     33.79 o
 -17   3   6     4254.97     4391.01     60.75 o
 -15   3   6      302.42      306.04      6.94 o
 -13   3   6       23.83       33.91      3.08 o
 -11   3   6      108.72       77.79      5.27 o
  -9   3   6     2122.24     1900.05     22.77 o
  -7   3   6      578.65      748.79     12.15 o
  -5   3   6     2301.07     2285.76     22.05 o
  -3   3   6     3635.89     3633.55     32.80 o
  -1   3   6      230.02      233.41      4.71 o
   1   3   6     2878.48     3094.67     26.59 o
   3   3   6     1835.01     1653.19     15.81 o
   5   3   6     2879.59     3054.57     26.52 o
   7   3   6      162.06      192.78      4.37 o
   9   3   6      780.93      760.79     10.23 o
  11   3   6       38.32       32.18      3.21 o
  13   3   6      976.54      928.22     14.93 o
  15   3   6      135.32      134.78      6.36 o
  17   3   6     1273.82     1318.52     22.42 o
  19   3   6      553.93      592.54     16.84 o
  21   3   6       12.97       18.20      7.23 o
  23   3   6       52.58       71.82     10.07 o
 -28   4   6      185.61      195.16     13.26 o
 -26   4   6      428.36      469.83     18.08 o
 -24   4   6      127.93      152.98      9.53 o
 -22   4   6      155.54      181.08      9.78 o
 -20   4   6     1243.68     1263.10     23.21 o
 -18   4   6      916.35      998.49     15.97 o
 -16   4   6      327.43      316.83      9.16 o
 -14   4   6     1164.71     1093.75     18.30 o
 -12   4   6      908.34      819.84     13.37 o
 -10   4   6       40.76       40.41      3.52 o
  -8   4   6      215.71      243.81      5.66 o
  -6   4   6       53.09       52.15      3.28 o
  -4   4   6      304.13      302.33      6.61 o
  -2   4   6       19.57        6.23      2.36 o
   0   4   6     2022.08     2037.64     24.79 o
   2   4   6     1365.36     1376.84     16.12 o
   4   4   6       67.06       68.09      3.39 o
   6   4   6     1702.75     1686.37     19.78 o
   8   4   6       49.71       52.03      3.44 o
  10   4   6     2347.16     2300.93     31.38 o
  12   4   6     1575.97     1632.36     22.47 o
  14   4   6      247.26      265.60      8.42 o
  16   4   6       97.55       90.18      6.84 o
  18   4   6      303.23      289.40     12.50 o
  20   4   6      339.85      368.23     18.22 o
  22   4   6      116.66      159.68     13.88 o
 -25   5   6       52.18       53.73      8.73 o
 -23   5   6      125.01      141.07     11.10 o
 -21   5   6        5.36        1.98      4.78 o
 -19   5   6      203.89      205.03     10.05 o
 -17   5   6      969.19     1020.06     18.85 o
 -15   5   6     1221.26     1226.66     19.58 o
 -13   5   6      414.39      335.25      9.00 o
 -11   5   6       14.76       22.21      4.01 o
  -9   5   6      118.38      114.47      5.92 o
  -7   5   6      310.84      267.19      7.77 o
  -5   5   6     1373.92     1390.41     27.04 o
  -3   5   6      614.00      558.45     11.00 o
  -1   5   6      172.68      192.10      6.64 o
   1   5   6      263.54      269.75      6.83 o
   3   5   6        7.64        6.00      2.74 o
   5   5   6        5.22        8.67      2.86 o
   7   5   6       75.32       87.12      6.85 o
   9   5   6       61.51       77.28      6.23 o
  11   5   6      772.89      826.99     14.95 o
  13   5   6        4.62        4.25      5.03 o
  15   5   6        0.48        0.12      6.53 o
  17   5   6        0.02        3.71      5.50 o
  19   5   6       12.04       15.05      9.00 o
 -22   6   6        1.05        1.26      5.69 o
 -20   6   6      224.74      246.21     16.09 o
 -18   6   6       94.97       66.44     16.57 o
 -16   6   6      179.17      174.98      9.06 o
 -14   6   6     1228.65     1252.90     30.53 o
 -12   6   6       58.85       64.61      7.53 o
 -10   6   6      130.20      136.92      7.29 o
  -8   6   6       62.70       79.80      6.42 o
  -6   6   6      152.97      132.26      9.19 o
  -4   6   6       14.75       31.83      4.30 o
  -2   6   6      388.07      387.60     10.03 o
   0   6   6       61.93       50.20      4.86 o
   2   6   6      132.17      116.16      6.38 o
   4   6   6       14.59        9.85      3.79 o
   6   6   6      554.02      530.81     15.74 o
   8   6   6      474.54      458.84     18.22 o
  10   6   6      387.67      412.61     14.21 o
  12   6   6      161.86      173.09     13.43 o
  14   6   6        1.49       -0.95      6.47 o
  16   6   6       74.85       87.13     16.36 o
 -19   7   6       25.99       36.35      9.95 o
 -17   7   6      206.71      193.45     15.90 o
 -15   7   6      467.99      413.85     18.87 o
 -13   7   6      545.37      549.19     21.98 o
 -11   7   6      454.19      438.23     16.12 o
  -9   7   6      148.89      144.80     10.54 o
  -7   7   6       21.76       19.99      7.32 o
  -5   7   6      156.54      154.02     10.38 o
  -3   7   6      100.62      106.48      9.11 o
  -1   7   6       10.39       -0.66      5.39 o
   1   7   6      168.94      165.54     10.85 o
   3   7   6      135.83      149.83     12.51 o
   5   7   6      368.25      415.34     15.34 o
   7   7   6       40.48       51.55      9.98 o
   9   7   6     1003.45     1136.05     40.50 o
  11   7   6      349.51      387.27     19.37 o
  13   7   6        0.10      -14.73      9.82 o
 -12   8   6      391.88      404.62     20.54 o
 -10   8   6        6.98       16.80      8.95 o
  -8   8   6       15.11        2.74      7.92 o
  -6   8   6        5.87        1.02      7.23 o
  -4   8   6        0.79       -3.91      7.08 o
  -2   8   6       14.13        7.28      8.08 o
   0   8   6      201.12      144.93     13.88 o
   2   8   6      192.41      213.53     16.19 o
   4   8   6       99.92       83.23     11.69 o
   6   8   6       67.12       63.68     15.75 o
 -31   1   7      133.77      146.10     10.27 o
 -29   1   7       57.24       60.41     11.06 o
 -27   1   7      606.17      661.47     29.40 o
 -25   1   7      884.94      875.79     18.66 o
 -23   1   7       84.78       92.45      6.80 o
 -21   1   7      234.41      252.66     10.69 o
 -19   1   7     3340.55     3184.48     36.04 o
 -17   1   7      314.77      310.96      7.52 o
 -15   1   7     1489.36     1568.30     18.06 o
 -13   1   7     1580.90     1423.71     16.27 o
 -11   1   7     3815.07     3898.53     37.13 o
  -9   1   7      334.29      354.78      5.29 o
  -7   1   7     4390.22     4581.45     45.65 o
  -5   1   7     2297.54     2415.51     25.12 o
  -3   1   7        7.77        1.37      0.93 o
  -1   1   7      801.50      812.64      9.51 o
   1   1   7       82.25      119.19      3.29 o
   3   1   7        2.31       14.76      1.76 o
   5   1   7     1161.95     1356.65     11.47 o
   7   1   7     1445.52     1531.83     12.51 o
   9   1   7      876.06      831.86      8.75 o
  11   1   7      362.21      343.35      5.64 o
  13   1   7      167.23      164.31      4.63 o
  15   1   7       62.71       75.49      3.77 o
  17   1   7     1753.83     1689.18     21.05 o
  19   1   7      209.05      219.62      8.93 o
  21   1   7      236.83      258.68      9.84 o
  23   1   7      131.17      125.20      8.05 o
 -30   2   7      164.89      152.20     11.95 o
 -28   2   7       89.41      110.67     10.14 o
 -26   2   7      295.40      297.38     11.44 o
 -24   2   7      381.11      369.20     13.85 o
 -22   2   7      474.29      448.63     14.17 o
 -20   2   7      115.27       86.40      7.41 o
 -18   2   7       45.86       53.86      5.21 o
 -16   2   7      223.26      175.58      5.03 o
 -14   2   7     2299.70     2122.28     21.53 o
 -12   2   7      349.20      308.97      5.84 o
 -10   2   7     4529.75     4537.21     43.13 o
  -8   2   7       25.34       15.97      1.83 o
  -6   2   7     4084.24     4423.26     41.12 o
  -4   2   7     4155.82     4234.36     36.32 o
  -2   2   7     4538.98     4393.35     35.09 o
   0   2   7     5718.25     6402.94     47.02 o
   2   2   7       72.52       84.97      2.04 o
   4   2   7     3103.60     3143.47     24.36 o
   6   2   7       10.03        5.17      1.34 o
   8   2   7      764.82      756.97      8.86 o
  10   2   7      135.58      149.18      4.49 o
  12   2   7     8572.73     8602.21     73.71 o
  14   2   7      525.25      520.62      8.90 o
  16   2   7      438.25      482.52      9.60 o
  18   2   7        0.26        7.08      4.63 o
  20   2   7       21.05       19.77      6.92 o
  22   2   7      281.11      262.38     21.68 o
 -29   3   7       10.36        7.98      7.47 o
 -27   3   7      291.65      321.30     15.85 o
 -25   3   7     1245.39     1283.42     30.00 o
 -23   3   7      257.11      245.47     10.45 o
 -21   3   7       57.92       50.27      7.61 o
 -19   3   7     1778.70     1828.42     23.99 o
 -17   3   7     1338.60     1245.84     23.83 o
 -15   3   7      354.21      398.12      8.10 o
 -13   3   7     2245.70     2475.89     34.87 o
 -11   3   7      741.05      762.72     11.11 o
  -9   3   7        1.10        2.32      2.48 o
  -7   3   7     2967.71     3025.09     30.46 o
  -5   3   7     1937.93     2035.18     20.06 o
  -3   3   7       25.10       31.08      2.21 o
  -1   3   7        0.59        5.75      1.64 o
   1   3   7      847.83      927.18     10.90 o
   3   3   7       15.77       14.99      1.66 o
   5   3   7      462.08      500.77      6.84 o
   7   3   7        8.78        2.35      1.70 o
   9   3   7      566.38      528.50      8.97 o
  11   3   7     1087.07     1077.99     26.26 o
  13   3   7      961.04      939.27     13.94 o
  15   3   7      218.16      191.11      7.37 o
  17   3   7      469.69      461.52     14.47 o
  19   3   7        2.43        1.15      6.05 o
  21   3   7      321.89      334.43     18.82 o
 -26   4   7        2.53        6.26      6.04 o
 -24   4   7       87.38       87.21      7.77 o
 -22   4   7      130.39      119.95      9.65 o
 -20   4   7      177.87      171.55      9.13 o
 -18   4   7      124.23      122.70      7.66 o
 -16   4   7     1177.64     1199.98     20.04 o
 -14   4   7        0.86        0.93      2.95 o
 -12   4   7      260.35      223.10      6.95 o
 -10   4   7     1016.22      993.10     13.84 o
  -8   4   7      667.98      743.89     10.46 o
  -6   4   7      562.45      610.03      9.17 o
  -4   4   7     2055.09     2042.62     21.10 o
  -2   4   7      189.88      245.04      5.61 o
   0   4   7      103.96      127.12      4.38 o
   2   4   7      193.66      185.57      4.61 o
   4   4   7      181.06      156.96      4.74 o
   6   4   7      521.12      508.99      8.36 o
   8   4   7       48.38       41.10      3.40 o
  10   4   7     1170.31     1132.89     17.09 o
  12   4   7      912.70      932.85     15.47 o
  14   4   7       39.16       36.79      8.96 o
  16   4   7        2.14       -0.30      4.78 o
  18   4   7      170.86      201.24     14.46 o
  20   4   7      405.02      430.81     19.77 o
 -25   5   7       33.04       46.80      8.26 o
 -23   5   7       56.84       60.98     10.21 o
 -21   5   7        8.55       16.76      5.35 o
 -19   5   7      329.76      368.05     12.41 o
 -17   5   7      240.02      218.87      8.96 o
 -15   5   7      505.90      558.15     12.29 o
 -13   5   7       31.19       33.31      4.23 o
 -11   5   7      320.75      295.43      8.35 o
  -9   5   7        0.59       -3.26      2.84 o
  -7   5   7      271.29      279.13      7.24 o
  -5   5   7       28.48       29.81      3.41 o
  -3   5   7      110.78      117.83      5.69 o
  -1   5   7      896.30      880.38     15.30 o
   1   5   7      693.78      674.22     18.16 o
   3   5   7       40.80       45.54      4.14 o
   5   5   7        4.34       -0.43      3.01 o
   7   5   7     1272.71     1356.92     19.55 o
   9   5   7       16.85       19.01      3.61 o
  11   5   7      610.89      653.99     17.82 o
  13   5   7       96.21      114.43     15.65 o
  15   5   7       29.48       47.67      8.68 o
  17   5   7       75.00       93.27     10.84 o
 -22   6   7       43.47       43.24      8.16 o
 -20   6   7      102.81      103.34     17.71 o
 -18   6   7      295.93      304.36     32.78 o
 -16   6   7       16.50       11.79      4.66 o
 -14   6   7      781.90      824.90     22.73 o
 -12   6   7       16.78       12.89      4.41 o
 -10   6   7      176.70      180.47      9.03 o
  -8   6   7      210.83      228.33     15.17 o
  -6   6   7       85.24       78.63      6.32 o
  -4   6   7       10.50        4.04      4.21 o
  -2   6   7     1737.87     1725.10     27.28 o
   0   6   7       23.47       22.25      4.90 o
   2   6   7        0.15       -1.99      3.30 o
   4   6   7     1076.66     1097.50     24.92 o
   6   6   7       61.25       77.67     10.84 o
   8   6   7      137.18      158.65     12.72 o
  10   6   7      337.74      392.12     22.91 o
  12   6   7      338.40      337.77     17.33 o
  14   6   7        0.08        1.01      6.92 o
 -17   7   7      158.79      142.72     14.01 o
 -15   7   7       49.74       46.75      8.40 o
 -13   7   7      110.60      127.21      8.58 o
 -11   7   7       18.90       30.45      5.63 o
  -9   7   7       11.37       11.95      5.66 o
  -7   7   7       18.18       15.92      8.59 o
  -5   7   7        8.14       -4.75      5.10 o
  -3   7   7      160.31      142.18     16.24 o
  -1   7   7       55.31       47.19      7.30 o
   1   7   7      130.55      149.89     11.23 o
   3   7   7        0.81        5.01      5.40 o
   5   7   7       61.53       50.32      9.40 o
   7   7   7        8.37       16.98      8.10 o
   9   7   7       22.36       24.54     11.86 o
  11   7   7        0.04        5.73     10.64 o
 -10   8   7       10.34       14.07      8.66 o
  -8   8   7        4.14        6.80      7.63 o
  -6   8   7        2.17      -10.31      6.87 o
  -4   8   7        3.22       -1.43      6.79 o
  -2   8   7       87.99       91.73     12.07 o
   0   8   7       61.38       73.73     11.07 o
   2   8   7       32.69       26.64      9.37 o
 -30   0   8       16.60       14.94      8.21 o
 -28   0   8        8.28        9.00     10.02 o
 -26   0   8     1629.88     1633.79     41.52 o
 -24   0   8      767.74      735.47     37.43 o
 -22   0   8     1375.10     1412.15     33.40 o
 -20   0   8        4.72        4.96      5.52 o
 -18   0   8     2965.75     2735.75     41.64 o
 -16   0   8     1586.76     1418.62     34.82 o
 -14   0   8      123.83      118.51      7.50 o
 -12   0   8     4345.00     4558.01     64.91 o
 -10   0   8     4473.17     4584.53     52.26 o
  -8   0   8     1399.71     1163.18     22.95 o
  -6   0   8     1062.36     1156.79     17.55 o
  -4   0   8    20503.15    21976.89    481.48 o
  -2   0   8        0.17       -2.86      4.50 o
   0   0   8     2557.68     2977.68     76.50 o
   2   0   8     4297.06     4925.93     79.02 o
   4   0   8     1618.70     1994.81     28.42 o
   6   0   8      124.85      153.74      4.90 o
   8   0   8     3584.25     3681.54     34.84 o
  10   0   8       23.23        8.80      2.48 o
  12   0   8     4926.74     4724.23     50.11 o
  14   0   8     5165.59     5280.71     62.90 o
  16   0   8     3776.75     3851.74    107.28 o
  18   0   8      134.72      134.03     10.84 o
  20   0   8        3.92       -1.04      8.18 o
  22   0   8        6.02        0.66      6.21 o
 -29   1   8       86.08      109.20      8.68 o
 -27   1   8       67.54       69.37      8.10 o
 -25   1   8      208.20      222.33     10.39 o
 -23   1   8     2482.45     2443.31     35.38 o
 -21   1   8     2494.08     2477.33     34.76 o
 -19   1   8      519.24      497.36     11.76 o
 -17   1   8      242.17      246.35      7.05 o
 -15   1   8      852.51      862.69     13.20 o
 -13   1   8        2.65       11.81      2.09 o
 -11   1   8      960.45     1154.40     13.51 o
  -9   1   8     3643.73     4025.27     34.72 o
  -7   1   8      997.87     1029.53     12.63 o
  -5   1   8       91.22      120.79      3.87 o
  -3   1   8      552.54      527.99     16.37 o
  -1   1   8     1421.49     1347.18     13.88 o
   1   1   8     2932.86     2991.78     28.69 o
   3   1   8     2284.39     2626.60     30.96 o
   5   1   8      351.68      342.02      9.13 o
   7   1   8     3285.88     3292.13     35.08 o
   9   1   8      110.92      115.82      3.47 o
  11   1   8     1336.79     1335.02     13.95 o
  13   1   8     2498.62     2377.16     22.44 o
  15   1   8     1577.73     1550.13     19.41 o
  17   1   8      125.10      135.20      6.61 o
  19   1   8      884.97      930.70     21.39 o
  21   1   8        0.70        5.15      5.19 o
 -30   2   8        2.69        7.32      9.73 o
 -28   2   8       59.02       58.43      6.95 o
 -26   2   8       58.20       60.29      6.65 o
 -24   2   8       81.93       81.41      6.79 o
 -22   2   8      391.77      372.49     16.47 o
 -20   2   8      212.40      223.38      8.89 o
 -18   2   8      143.46      137.13      6.28 o
 -16   2   8       14.52       11.16      2.42 o
 -14   2   8      233.77      189.13      6.28 o
 -12   2   8        0.84        1.27      1.76 o
 -10   2   8       38.99       47.01      2.91 o
  -8   2   8       98.15       85.64      3.02 o
  -6   2   8      392.82      364.08      5.76 o
  -4   2   8      764.79      851.96     11.13 o
  -2   2   8     1840.94     2042.94     20.52 o
   0   2   8      280.31      339.76      4.89 o
   2   2   8     2962.46     3123.39     27.86 o
   4   2   8      270.02      284.95      4.08 o
   6   2   8     1206.87     1303.60     13.81 o
   8   2   8     1053.62     1091.31     12.30 o
  10   2   8      968.59      902.31     11.38 o
  12   2   8     1326.47     1381.14     15.91 o
  14   2   8     2549.25     2635.18     28.73 o
  16   2   8      169.36      168.91      7.95 o
  18   2   8      801.68      796.83     37.02 o
  20   2   8      191.93      197.32     13.88 o
  22   2   8        0.07       -0.97      6.79 o
 -29   3   8      384.56      447.26     22.69 o
 -27   3   8      499.05      532.47     18.11 o
 -25   3   8      228.09      220.50     10.72 o
 -23   3   8       11.78       19.56      4.85 o
 -21   3   8       22.72       20.80      4.75 o
 -19   3   8      152.66      173.18      6.79 o
 -17   3   8     1202.80     1194.81     17.57 o
 -15   3   8     1303.62     1290.48     20.00 o
 -13   3   8      958.67      923.87     14.08 o
 -11   3   8      334.04      388.23      8.51 o
  -9   3   8     1451.06     1384.20     18.09 o
  -7   3   8       13.18        9.54      2.08 o
  -5   3   8       96.68       81.02      3.84 o
  -3   3   8       76.23       82.44      3.12 o
  -1   3   8       87.20       77.32      4.72 o
   1   3   8       85.51      101.86      3.12 o
   3   3   8      272.32      255.86      4.68 o
   5   3   8     1183.62     1236.60     13.51 o
   7   3   8     3473.71     3471.12     32.07 o
   9   3   8        2.96        5.41      2.54 o
  11   3   8      194.29      189.25      6.59 o
  13   3   8       34.46       36.65      4.55 o
  15   3   8      122.82      131.26      8.32 o
  17   3   8      195.24      207.64     14.14 o
  19   3   8      867.33      909.52     27.70 o
  21   3   8        3.10        6.55      7.23 o
 -26   4   8      194.10      209.45     12.96 o
 -24   4   8       41.81       54.36      7.91 o
 -22   4   8      117.57      114.98      8.09 o
 -20   4   8      289.18      281.76     10.48 o
 -18   4   8     1214.32     1239.98     18.88 o
 -16   4   8      626.00      599.78     13.25 o
 -14   4   8       22.54       28.50      3.73 o
 -12   4   8      631.46      656.43     11.94 o
 -10   4   8      866.14      869.98     12.74 o
  -8   4   8      353.10      343.44      7.39 o
  -6   4   8      598.49      586.99      9.31 o
  -4   4   8     1968.55     1937.56     20.31 o
  -2   4   8      669.62      679.89      9.70 o
   0   4   8      976.75     1014.57     13.73 o
   2   4   8       81.83       79.24      4.15 o
   4   4   8      628.13      638.06      8.75 o
   6   4   8     2084.14     2091.40     49.97 o
   8   4   8       63.54       77.87      4.83 o
  10   4   8     2249.91     2383.40     29.20 o
  12   4   8       83.44       91.21      6.22 o
  14   4   8      224.90      231.87     22.09 o
  16   4   8       38.05       38.00      8.08 o
  18   4   8      331.94      349.67     18.22 o
 -25   5   8      180.21      153.26     12.40 o
 -23   5   8        6.84       10.06      5.94 o
 -21   5   8        5.12       -3.17      4.30 o
 -19   5   8        1.55        2.65      4.59 o
 -17   5   8      193.94      178.93      8.57 o
 -15   5   8      989.22     1014.83     19.05 o
 -13   5   8       48.75       47.74      4.58 o
 -11   5   8       89.26       79.29      5.37 o
  -9   5   8        0.39       -1.79      2.73 o
  -7   5   8      417.56      409.88      9.59 o
  -5   5   8        0.82        0.18      2.98 o
  -3   5   8       79.94       70.22      4.86 o
  -1   5   8      194.53      194.08      7.51 o
   1   5   8       48.74       46.24      4.30 o
   3   5   8        0.03       -3.84      2.56 o
   5   5   8      855.87      823.93     17.85 o
   7   5   8      740.76      722.89     13.53 o
   9   5   8      632.13      662.57     13.15 o
  11   5   8       11.34       16.69     15.54 o
  13   5   8        9.09       -1.58      5.93 o
  15   5   8        3.37        3.24     11.66 o
  17   5   8      248.26      250.02     17.04 o
 -20   6   8       77.14       92.07     13.79 o
 -18   6   8        1.01       -2.05      5.42 o
 -16   6   8        2.09        0.86      4.32 o
 -14   6   8      704.28      710.98     18.48 o
 -12   6   8        3.94       -0.25      4.44 o
 -10   6   8       34.59       36.91      5.16 o
  -8   6   8       26.19       23.62      6.85 o
  -6   6   8       34.80       33.80      4.33 o
  -4   6   8      174.39      190.01      8.02 o
  -2   6   8      139.43      115.90      6.56 o
   0   6   8      126.06      125.77      6.76 o
   2   6   8       58.71       69.51      5.66 o
   4   6   8      378.43      403.00     12.20 o
   6   6   8       98.33      104.45      8.73 o
   8   6   8      185.56      161.89     12.98 o
  10   6   8      167.85      166.17     13.30 o
  12   6   8        0.29       -0.61      6.36 o
  14   6   8      122.32      109.81     12.11 o
 -17   7   8        1.62        7.25      8.08 o
 -15   7   8        0.11        4.44      5.50 o
 -13   7   8       31.42       34.13      5.85 o
 -11   7   8       79.81       82.40      9.68 o
  -9   7   8        8.91       12.69      4.78 o
  -7   7   8       13.28       11.10      4.86 o
  -5   7   8      117.48      103.90     10.10 o
  -3   7   8      155.43      143.50     10.31 o
  -1   7   8      353.98      363.43     19.24 o
   1   7   8       72.76       78.46      8.41 o
   3   7   8       69.80       74.39     10.53 o
   5   7   8        0.22       -2.86      9.00 o
   7   7   8       67.02       58.65      9.83 o
   9   7   8      342.14      278.55     32.93 o
  -6   8   8       40.10       30.68     12.68 o
  -4   8   8        7.88       10.23     11.45 o
  -2   8   8       28.02       11.45     11.86 o
 -29   1   9        8.21        8.79      6.02 o
 -27   1   9       31.71       15.66      6.11 o
 -25   1   9      772.49      777.80     20.15 o
 -23   1   9      519.22      490.96     14.94 o
 -21   1   9        9.04        3.19      4.75 o
 -19   1   9      744.25      722.66     20.80 o
 -17   1   9      424.14      382.48     13.70 o
 -15   1   9      844.46      868.69     16.71 o
 -13   1   9      620.81      650.56     11.54 o
 -11   1   9     1372.20     1386.79     15.61 o
  -9   1   9      814.45      807.57     10.90 o
  -7   1   9      296.30      340.68      5.68 o
  -5   1   9       43.31       34.35      1.88 o
  -3   1   9     3698.14     3691.23     34.47 o
  -1   1   9      173.74      158.89      6.55 o
   1   1   9      283.47      225.72      4.00 o
   3   1   9     1801.67     1766.81     23.24 o
   5   1   9     1472.36     1560.96     18.01 o
   7   1   9       72.45       72.26      2.94 o
   9   1   9     2426.17     2431.82     24.71 o
  11   1   9        8.74        4.75      2.06 o
  13   1   9      166.09      147.61     11.49 o
  15   1   9      191.22      174.38      9.64 o
  17   1   9      788.96      762.80     19.03 o
  19   1   9       35.10       19.71      5.81 o
  21   1   9       72.82       84.17      8.26 o
 -28   2   9      405.91      442.79     14.36 o
 -26   2   9      841.71      885.39     19.58 o
 -24   2   9       73.04       71.54      6.79 o
 -22   2   9      108.32      109.35      9.15 o
 -20   2   9     3132.54     3078.92     41.69 o
 -18   2   9      375.44      342.96      7.81 o
 -16   2   9     1279.05     1308.72     19.74 o
 -14   2   9      828.53      866.22     11.80 o
 -12   2   9      194.72      208.03      4.98 o
 -10   2   9       35.30       47.40      2.95 o
  -8   2   9     5129.34     5143.40     44.13 o
  -6   2   9     1874.16     1913.30     21.80 o
  -4   2   9     2540.43     2444.27     24.14 o
  -2   2   9       99.05       92.61      3.74 o
   0   2   9       88.40       72.62      2.47 o
   2   2   9      308.38      308.47      5.37 o
   4   2   9      431.68      469.35      6.62 o
   6   2   9     1922.80     1749.37     18.97 o
   8   2   9     1142.57     1084.22     13.71 o
  10   2   9     1184.69     1133.34     14.76 o
  12   2   9      114.36      112.44      6.44 o
  14   2   9      303.45      280.73     11.26 o
  16   2   9      312.65      322.21     15.07 o
  18   2   9      503.31      492.14     19.40 o
  20   2   9      124.92      136.76     12.43 o
 -27   3   9        0.01        3.88      5.06 o
 -25   3   9      259.29      272.10     11.47 o
 -23   3   9      366.48      347.35     11.76 o
 -21   3   9       40.39       36.74      5.10 o
 -19   3   9       60.33       67.74      4.91 o
 -17   3   9      426.28      440.86     12.20 o
 -15   3   9       19.97       23.77      2.98 o
 -13   3   9      651.03      684.04     10.84 o
 -11   3   9      626.01      597.30     11.19 o
  -9   3   9       92.39       61.56      3.83 o
  -7   3   9       20.03       13.12      2.22 o
  -5   3   9      656.30      674.43      9.70 o
  -3   3   9      346.55      338.58      7.65 o
  -1   3   9      391.44      411.88      5.18 o
   1   3   9      376.37      336.84      5.56 o
   3   3   9      865.51      825.94     10.07 o
   5   3   9      912.61      878.95     11.68 o
   7   3   9      552.66      559.63      9.99 o
   9   3   9     1044.96     1028.61     20.49 o
  11   3   9      371.32      379.67     15.53 o
  13   3   9       48.24       44.58      9.20 o
  15   3   9      186.82      178.78     12.98 o
  17   3   9      182.26      206.78     14.43 o
  19   3   9       54.03       61.31     10.11 o
 -26   4   9       47.46       64.46     10.76 o
 -24   4   9      331.58      363.80     12.78 o
 -22   4   9       79.28       70.33      6.90 o
 -20   4   9        0.63       -1.49      3.07 o
 -18   4   9       42.84       48.93      4.64 o
 -16   4   9      103.01       99.94      6.40 o
 -14   4   9      118.76      112.42      6.43 o
 -12   4   9       79.37       77.93      4.14 o
 -10   4   9      353.52      347.97      7.71 o
  -8   4   9       25.05       27.90      3.07 o
  -6   4   9      161.48      159.12      5.45 o
  -4   4   9      113.28      118.99      5.02 o
  -2   4   9      959.61      999.46     13.60 o
   0   4   9       26.59       28.29      3.06 o
   2   4   9       60.74       56.53      3.96 o
   4   4   9        9.28       16.00      3.53 o
   6   4   9       51.40       40.14      4.66 o
   8   4   9       92.04      102.08      6.41 o
  10   4   9       73.28       66.13      8.33 o
  12   4   9      185.20      186.01     13.50 o
  14   4   9      236.21      215.61     14.21 o
  16   4   9       90.02       81.78     10.78 o
  18   4   9       12.04       11.26      8.04 o
 -23   5   9      166.06      182.57     12.44 o
 -21   5   9        5.53        3.09      4.59 o
 -19   5   9      105.59      118.86      8.06 o
 -17   5   9      249.84      262.90     10.02 o
 -15   5   9      751.92      804.77     16.67 o
 -13   5   9       30.84       21.00      3.90 o
 -11   5   9      190.48      190.88      9.14 o
  -9   5   9      210.73      231.05      7.67 o
  -7   5   9       22.29       20.57      3.58 o
  -5   5   9       67.37       72.85      4.99 o
  -3   5   9      267.05      308.28     11.81 o
  -1   5   9      261.55      297.01      8.25 o
   1   5   9       94.34       74.62      5.54 o
   3   5   9        7.52        7.83      4.46 o
   5   5   9      504.14      499.98     17.65 o
   7   5   9        0.06        3.03      4.78 o
   9   5   9        5.50       11.17     10.02 o
  11   5   9        1.10        2.34      5.99 o
  13   5   9       75.93       62.06      9.40 o
  15   5   9        0.60       -4.31      6.76 o
 -20   6   9      107.51      115.19     10.22 o
 -18   6   9       56.72       51.98      7.70 o
 -16   6   9      184.94      210.77     10.12 o
 -14   6   9        4.77       10.60      4.69 o
 -12   6   9      208.74      199.25      9.56 o
 -10   6   9       52.95       61.12      6.03 o
  -8   6   9      113.01      113.21      7.41 o
  -6   6   9       82.73       78.36      6.45 o
  -4   6   9        7.04        4.93      3.71 o
  -2   6   9      158.84      129.29      6.85 o
   0   6   9      141.16      146.87     12.64 o
   2   6   9       36.80       29.61      5.26 o
   4   6   9       16.00       12.35      5.64 o
   6   6   9      191.80      173.92     33.95 o
   8   6   9        0.90       -4.60      5.99 o
  10   6   9        0.04        0.52      6.63 o
  12   6   9      178.55      167.85     14.01 o
 -15   7   9       10.52       24.65     18.20 o
 -13   7   9        4.24       -2.15      8.36 o
 -11   7   9       20.56       21.62      6.16 o
  -9   7   9        2.42       -4.85      5.41 o
  -7   7   9       31.80       26.70      6.32 o
  -5   7   9       13.00       24.93      6.42 o
  -3   7   9        2.08        2.47      8.77 o
  -1   7   9        0.05        5.01      5.46 o
   1   7   9       47.54       32.59      6.92 o
   3   7   9       61.96       52.69      8.47 o
   5   7   9        0.12       -1.35     12.68 o
 -28   0  10        3.40        5.32      9.82 o
 -26   0  10      335.06      339.21     42.95 o
 -24   0  10     2051.57     2013.25     43.68 o
 -22   0  10      610.88      626.16     20.09 o
 -20   0  10     1781.58     1516.29     33.25 o
 -18   0  10     1833.06     1735.10     49.32 o
 -16   0  10       79.71       97.14      6.20 o
 -14   0  10       13.41       27.60      3.70 o
 -12   0  10      103.92      124.92     12.18 o
 -10   0  10     2532.63     2550.12     45.48 o
  -8   0  10    11848.17    11526.14    144.77 o
  -6   0  10       60.86       51.40      3.73 o
  -4   0  10        2.93        2.45      5.32 o
  -2   0  10     5346.03     4921.21    121.09 o
   0   0  10      634.06      617.30     27.00 o
   2   0  10     1354.99     1114.31     22.17 o
   4   0  10     3739.99     3408.06    138.68 o
   6   0  10     3697.65     3582.67     71.94 o
   8   0  10      456.91      387.10     13.36 o
  10   0  10       78.48       59.55      5.46 o
  12   0  10     2567.87     2464.54     48.22 o
  14   0  10      189.26      177.39     11.58 o
  16   0  10        4.28       13.75      6.09 o
  18   0  10      444.44      536.66     19.81 o
  20   0  10      617.66      644.41     24.75 o
 -29   1  10        4.31        7.10      7.34 o
 -27   1  10       44.12       59.28      9.82 o
 -25   1  10      345.68      341.28     13.38 o
 -23   1  10      283.14      278.92     15.89 o
 -21   1  10      808.21      773.24     18.34 o
 -19   1  10      278.38      318.84      8.65 o
 -17   1  10       66.04       73.53      5.47 o
 -15   1  10      252.65      240.63      5.87 o
 -13   1  10     1704.66     1634.51     22.56 o
 -11   1  10       55.18       61.86      3.07 o
  -9   1  10      141.51      138.54      3.73 o
  -7   1  10       45.19       36.82      5.28 o
  -5   1  10       51.90       54.90      2.24 o
  -3   1  10       73.13       75.23      6.49 o
  -1   1  10     2074.06     2160.57     27.64 o
   1   1  10     1389.71     1436.01     19.30 o
   3   1  10       64.37       60.43      3.55 o
   5   1  10        8.92       10.46      2.86 o
   7   1  10      321.46      291.11     14.04 o
   9   1  10       46.48       40.59      3.35 o
  11   1  10      128.57       84.59      8.17 o
  13   1  10        7.84        1.35      4.20 o
  15   1  10       71.96       69.80      7.27 o
  17   1  10        0.51        5.42      4.79 o
  19   1  10      160.47      147.32     10.15 o
 -28   2  10      162.15      148.15     11.18 o
 -26   2  10      200.91      180.92      9.87 o
 -24   2  10       17.87       16.94      5.05 o
 -22   2  10      379.59      353.93     11.28 o
 -20   2  10       42.03       43.91      5.10 o
 -18   2  10      547.73      509.37      9.38 o
 -16   2  10       12.93       21.87      2.71 o
 -14   2  10      293.95      294.32      6.17 o
 -12   2  10        9.68        9.07      2.25 o
 -10   2  10      638.97      619.24      9.11 o
  -8   2  10      311.37      290.73      6.30 o
  -6   2  10      673.54      683.29      8.89 o
  -4   2  10      402.70      425.28      6.83 o
  -2   2  10       20.66       24.43      1.70 o
   0   2  10      186.83      214.29      4.99 o
   2   2  10        1.09        9.49      1.66 o
   4   2  10      227.84      211.28      6.53 o
   6   2  10       72.48       74.72      3.99 o
   8   2  10       11.03       20.64      3.24 o
  10   2  10      340.35      337.56     11.60 o
  12   2  10       87.40       70.57      7.76 o
  14   2  10      255.39      240.26     10.92 o
  16   2  10      163.84      190.29     10.77 o
  18   2  10       40.01       29.75     12.68 o
 -27   3  10      222.25      255.23     14.09 o
 -25   3  10     1057.34     1028.77     24.87 o
 -23   3  10       60.69       50.85      6.02 o
 -21   3  10      254.02      278.86     12.87 o
 -19   3  10      256.28      259.76      7.89 o
 -17   3  10      154.89      143.37      6.33 o
 -15   3  10        3.24       -0.97      2.33 o
 -13   3  10     1903.07     2029.59     29.51 o
 -11   3  10        6.78       10.16      2.64 o
  -9   3  10      190.16      213.53      5.28 o
  -7   3  10      932.74      890.71     11.96 o
  -5   3  10     1480.54     1449.36     16.73 o
  -3   3  10     1357.66     1376.65     15.97 o
  -1   3  10       67.02       45.08      3.02 o
   1   3  10      159.68      161.10      8.74 o
   3   3  10        9.81        5.24      2.46 o
   5   3  10       27.08       24.58      3.11 o
   7   3  10     1371.39     1343.67     30.46 o
   9   3  10      212.37      211.76     11.65 o
  11   3  10       47.92       47.86      7.47 o
  13   3  10        0.93       -0.05      5.67 o
  15   3  10      375.03      399.44     17.68 o
  17   3  10       43.91       59.29      9.32 o
 -24   4  10        0.53       -1.70      5.45 o
 -22   4  10      178.04      195.58     10.16 o
 -20   4  10       35.68       37.40      4.47 o
 -18   4  10      224.15      226.99      8.84 o
 -16   4  10      839.27      864.98     20.19 o
 -14   4  10      173.84      179.17      8.75 o
 -12   4  10      532.89      561.95     13.20 o
 -10   4  10     2393.65     2375.88     26.71 o
  -8   4  10     1097.17     1088.94     14.88 o
  -6   4  10      411.76      411.51      8.23 o
  -4   4  10       52.72       53.79      5.21 o
  -2   4  10       60.83       67.13      3.94 o
   0   4  10        2.39        1.68      2.14 o
   2   4  10      661.88      639.84     11.52 o
   4   4  10     1425.66     1421.67     21.95 o
   6   4  10      701.01      687.91     16.62 o
   8   4  10       32.05       44.90      9.20 o
  10   4  10       60.43       54.28     13.50 o
  12   4  10        4.37        0.67      5.70 o
  14   4  10        9.01       10.80     14.52 o
  16   4  10      272.21      264.01     16.21 o
 -23   5  10       39.24       31.64      7.31 o
 -21   5  10       53.70       62.77      9.11 o
 -19   5  10       28.04       24.58      6.18 o
 -17   5  10       89.12       84.58      6.62 o
 -15   5  10      239.75      260.81      9.99 o
 -13   5  10        6.90        9.45      5.61 o
 -11   5  10       44.31       63.91      5.49 o
  -9   5  10      113.98      110.12      5.98 o
  -7   5  10       91.03       80.24      5.30 o
  -5   5  10      396.92      350.37     10.82 o
  -3   5  10       97.77       91.56      5.45 o
  -1   5  10       90.56      127.56      6.32 o
   1   5  10        9.25        8.53      6.69 o
   3   5  10      116.63      125.63      7.23 o
   5   5  10      444.31      413.17     13.32 o
   7   5  10      222.75      198.00     10.55 o
   9   5  10      158.55      169.74     13.70 o
  11   5  10        8.73        3.66      6.21 o
  13   5  10        0.76        4.07      6.63 o
 -18   6  10        6.32       15.34      8.10 o
 -16   6  10      326.86      360.84     13.96 o
 -14   6  10      115.37      140.45      9.79 o
 -12   6  10      359.49      365.21     13.85 o
 -10   6  10        0.48       -2.66      4.51 o
  -8   6  10      146.70      137.39      9.39 o
  -6   6  10      127.43      151.25      9.80 o
  -4   6  10      216.16      218.10     11.06 o
  -2   6  10        8.86        5.69      5.17 o
   0   6  10      192.08      180.52     10.66 o
   2   6  10      186.05      201.99     11.30 o
   4   6  10      248.57      259.44     17.79 o
   6   6  10       21.83       12.74      6.79 o
   8   6  10        4.68        1.90      6.17 o
 -13   7  10      189.62      200.43     12.63 o
 -11   7  10      132.30      141.14     10.51 o
  -9   7  10        0.03       -7.10      4.74 o
  -7   7  10        2.04        0.80      5.57 o
  -5   7  10       24.91       51.31      7.33 o
  -3   7  10        0.77       -7.49      7.45 o
  -1   7  10      145.06      157.32     10.99 o
   1   7  10      372.70      434.85     16.20 o
   3   7  10      152.12      142.72     11.39 o
 -27   1  11        5.20       19.22      8.08 o
 -25   1  11        0.69        2.34      6.50 o
 -23   1  11     1287.36     1198.90     30.81 o
 -21   1  11        1.14        1.64      6.27 o
 -19   1  11       31.96       15.71      4.55 o
 -17   1  11       19.36       31.54      3.59 o
 -15   1  11      315.86      343.16      7.12 o
 -13   1  11      155.09      142.15      4.63 o
 -11   1  11     1588.56     1501.94     16.72 o
  -9   1  11       42.09       52.87      3.22 o
  -7   1  11      979.63      940.08     10.44 o
  -5   1  11      537.48      542.93      7.59 o
  -3   1  11      162.29      165.60      6.85 o
  -1   1  11      494.21      507.67     10.22 o
   1   1  11        2.17        7.05      5.76 o
   3   1  11       94.15       85.10      4.31 o
   5   1  11       68.18       66.14      5.49 o
   7   1  11      913.50      827.82     17.90 o
   9   1  11       22.17       19.93      4.53 o
  11   1  11        0.32        2.30      3.97 o
  13   1  11      330.62      356.00     14.10 o
  15   1  11       32.79       29.49      6.18 o
  17   1  11       51.04       44.20      6.96 o
 -28   2  11        0.01       -0.91      6.04 o
 -26   2  11      308.81      284.34     12.83 o
 -24   2  11      307.50      315.76     12.90 o
 -22   2  11      225.79      200.53     10.86 o
 -20   2  11      156.36      163.89      8.02 o
 -18   2  11      859.20      762.86     15.99 o
 -16   2  11       22.62        9.87      3.52 o
 -14   2  11      791.31      751.09     10.42 o
 -12   2  11      767.90      691.58      9.58 o
 -10   2  11     8426.87     8454.74     86.73 o
  -8   2  11      508.87      469.45      7.42 o
  -6   2  11     2264.79     2136.19     22.26 o
  -4   2  11      130.35      136.76      8.24 o
  -2   2  11      119.02       89.40      3.43 o
   0   2  11     2861.85     2757.57     33.83 o
   2   2  11     3245.31     2995.90     42.44 o
   4   2  11        8.46       16.46      4.46 o
   6   2  11      131.81      125.40      7.43 o
   8   2  11      966.69      894.57     19.30 o
  10   2  11       52.41       40.04      5.73 o
  12   2  11       21.12       28.79      5.51 o
  14   2  11      295.44      296.27     12.14 o
  16   2  11      127.06      166.19     17.59 o
 -25   3  11      115.24      129.42     23.93 o
 -23   3  11       75.93       80.88     11.73 o
 -21   3  11       35.48       27.80      4.80 o
 -19   3  11       77.61       66.26      4.98 o
 -17   3  11      145.98      128.15      6.58 o
 -15   3  11      142.25      134.95      6.10 o
 -13   3  11      364.87      370.91      9.77 o
 -11   3  11       22.72       20.20      3.09 o
  -9   3  11        8.59        5.03      2.36 o
  -7   3  11       91.54       80.94      3.89 o
  -5   3  11      682.27      715.69     10.19 o
  -3   3  11        1.17        0.61      1.99 o
  -1   3  11       11.09        9.06      2.22 o
   1   3  11       26.29       24.18      2.62 o
   3   3  11       54.30       51.06      4.74 o
   5   3  11      186.83      194.44     10.52 o
   7   3  11      167.88      179.24     10.75 o
   9   3  11       95.86      108.30      9.30 o
  11   3  11       50.65       51.29      8.15 o
  13   3  11        0.02        3.98      7.16 o
  15   3  11       31.32       32.28      8.44 o
 -24   4  11        3.12        2.17      5.74 o
 -22   4  11        1.06       -1.02      5.01 o
 -20   4  11      180.50      194.78      9.01 o
 -18   4  11      280.20      273.98     11.63 o
 -16   4  11      204.63      219.14     10.29 o
 -14   4  11        1.25        0.88      3.73 o
 -12   4  11      903.64      895.60     14.93 o
 -10   4  11      180.24      202.54      6.94 o
  -8   4  11       91.47      101.52      5.23 o
  -6   4  11       25.18       27.49      3.47 o
  -4   4  11        6.83        2.72      2.77 o
  -2   4  11      552.04      586.70     14.86 o
   0   4  11      833.70      809.89     17.71 o
   2   4  11        5.27        3.69      3.42 o
   4   4  11       10.88       20.10      4.68 o
   6   4  11      617.41      649.69     20.04 o
   8   4  11       84.33       98.35     13.50 o
  10   4  11        0.26        2.56      5.99 o
  12   4  11       71.21       81.45     12.68 o
  14   4  11        0.27       -5.79      6.28 o
 -21   5  11      215.82      220.89     12.79 o
 -19   5  11        1.46        5.19      5.40 o
 -17   5  11       42.47       31.69      7.16 o
 -15   5  11     1177.13     1164.54     24.96 o
 -13   5  11       36.45       30.60      5.70 o
 -11   5  11      174.76      183.32      8.59 o
  -9   5  11      102.62      109.77      7.71 o
  -7   5  11      124.66      117.15      6.96 o
  -5   5  11       87.89       82.08      6.16 o
  -3   5  11      455.30      486.78     12.23 o
  -1   5  11      473.01      480.64     12.20 o
   1   5  11       36.72       42.37      5.16 o
   3   5  11        0.59       -5.40      3.60 o
   5   5  11       30.64       34.49      5.66 o
   7   5  11       62.60       56.37      9.20 o
   9   5  11       13.67       17.94      7.16 o
  11   5  11      124.25      158.57     13.22 o
 -16   6  11        3.51       12.93      5.79 o
 -14   6  11       99.31      103.31      9.98 o
 -12   6  11      102.03      122.78      9.32 o
 -10   6  11      310.30      321.51     12.97 o
  -8   6  11        4.83       14.95      5.37 o
  -6   6  11      181.15      166.82     13.57 o
  -4   6  11        0.03       -3.24      4.83 o
  -2   6  11       94.34      100.10     10.19 o
   0   6  11       58.45       82.18      8.29 o
   2   6  11       32.08       44.89      6.92 o
   4   6  11      197.63      211.53     17.18 o
   6   6  11        9.33        3.58      6.75 o
  -7   7  11       32.35       21.06      6.26 o
  -5   7  11        1.46        3.64      5.59 o
  -3   7  11        0.97        1.09      5.67 o
 -28   0  12        4.84       -6.14      9.82 o
 -26   0  12      561.48      600.94     31.09 o
 -24   0  12       28.73       15.14      9.00 o
 -22   0  12        2.54        3.68      7.36 o
 -20   0  12     1435.96     1217.42     41.32 o
 -18   0  12      709.86      587.44     25.36 o
 -16   0  12      805.47      677.02     26.18 o
 -14   0  12     4044.73     4017.53     67.54 o
 -12   0  12       36.93       45.71      9.41 o
 -10   0  12     1778.40     1938.44     29.43 o
  -8   0  12     9040.04     9105.48    126.17 o
  -6   0  12     7857.12     7534.81     97.25 o
  -4   0  12     1194.49      996.51     38.04 o
  -2   0  12     3362.18     3417.03     92.86 o
   0   0  12      181.13      168.54     17.18 o
   2   0  12      152.51      151.26      6.10 o
   4   0  12      720.13      635.35     15.92 o
   6   0  12      718.28      540.44     38.86 o
   8   0  12       95.24      117.41     15.14 o
  10   0  12      233.45      197.99     20.04 o
  12   0  12      126.37      121.50     17.18 o
  14   0  12      325.80      344.03     23.73 o
  16   0  12        8.02        6.95     10.23 o
 -27   1  12       79.07      103.12     11.42 o
 -25   1  12       72.07       76.79      9.98 o
 -23   1  12       62.57       51.42      8.24 o
 -21   1  12        7.09       -1.50      5.06 o
 -19   1  12      167.40      134.81     10.12 o
 -17   1  12       28.97       20.50      5.35 o
 -15   1  12      194.49      162.55      6.48 o
 -13   1  12      597.45      580.53      8.44 o
 -11   1  12      441.81      396.48      9.97 o
  -9   1  12     1255.56     1221.52     14.01 o
  -7   1  12     2717.44     2680.46     24.66 o
  -5   1  12        0.07       -3.79      2.53 o
  -3   1  12      583.70      570.29     10.27 o
  -1   1  12      115.91       74.80      4.78 o
   1   1  12      661.29      593.61     13.28 o
   3   1  12     1161.18     1009.81     19.01 o
   5   1  12      823.14      800.26     13.90 o
   7   1  12       41.93       45.09      5.19 o
   9   1  12      516.99      514.60     14.34 o
  11   1  12      168.25      203.99     12.09 o
  13   1  12        1.92       -6.42      4.37 o
  15   1  12       86.60       94.49      8.40 o
 -26   2  12      146.98      159.84     11.02 o
 -24   2  12      133.39      128.15     10.20 o
 -22   2  12        5.47        3.86      5.07 o
 -20   2  12      602.42      579.48     27.33 o
 -18   2  12       19.44       17.76      4.79 o
 -16   2  12      703.09      621.57     13.07 o
 -14   2  12      137.40      149.92      6.74 o
 -12   2  12      878.59      917.09     12.34 o
 -10   2  12      843.12      828.48     12.39 o
  -8   2  12     3382.67     3408.33     41.45 o
  -6   2  12        7.03        2.53      1.82 o
  -4   2  12     3970.69     4029.11     38.12 o
  -2   2  12        0.21       -4.45      4.29 o
   0   2  12      112.79       89.01      3.53 o
   2   2  12      660.43      629.50     13.10 o
   4   2  12      383.53      302.00     10.00 o
   6   2  12        1.79        4.55      3.82 o
   8   2  12      628.99      594.59     15.52 o
  10   2  12       60.34       67.47     12.53 o
  12   2  12        2.63        1.15      6.92 o
  14   2  12       25.38       43.82      8.24 o
 -25   3  12      146.57      132.48     10.13 o
 -23   3  12      271.93      271.64     12.66 o
 -21   3  12        3.06        2.77      3.87 o
 -19   3  12       32.96       30.74      4.79 o
 -17   3  12      190.39      161.11      7.81 o
 -15   3  12      835.41      784.44     15.41 o
 -13   3  12      690.00      679.19     16.12 o
 -11   3  12       23.92       29.52      4.86 o
  -9   3  12        4.96        8.24      3.28 o
  -7   3  12      193.72      219.80      7.05 o
  -5   3  12      738.47      754.83     13.32 o
  -3   3  12     1422.22     1444.55     21.01 o
  -1   3  12        5.80       10.80      3.14 o
   1   3  12        7.22        6.64      2.83 o
   3   3  12       50.75       45.56      4.79 o
   5   3  12       58.06       70.05     14.52 o
   7   3  12        1.70       -3.87      4.50 o
   9   3  12      351.75      359.98     15.28 o
  11   3  12       76.74       89.23      9.52 o
  13   3  12        3.75        3.36      6.95 o
 -22   4  12      296.94      325.61     17.17 o
 -20   4  12      149.00      163.22      8.73 o
 -18   4  12      222.00      230.61      9.28 o
 -16   4  12      777.45      792.25     17.38 o
 -14   4  12        9.20        8.12      4.08 o
 -12   4  12      805.55      837.46     17.24 o
 -10   4  12      598.06      597.75     13.04 o
  -8   4  12     1134.57     1107.91     18.79 o
  -6   4  12      416.23      420.26     10.60 o
  -4   4  12      454.84      429.51     10.55 o
  -2   4  12      427.15      438.20     15.77 o
   0   4  12      740.50      719.92     14.34 o
   2   4  12      243.32      213.80      7.93 o
   4   4  12       10.23        9.59      4.22 o
   6   4  12      164.61      135.18     15.34 o
   8   4  12        0.08       -5.21      5.29 o
  10   4  12        0.65       -5.85      5.70 o
 -19   5  12      111.29      140.34     19.29 o
 -17   5  12        0.02        1.29      4.99 o
 -15   5  12        1.70        0.40      5.02 o
 -13   5  12       27.27       32.91      5.98 o
 -11   5  12       18.22       27.54      5.64 o
  -9   5  12       53.21       57.45      5.70 o
  -7   5  12      124.45      140.29      7.64 o
  -5   5  12       41.81       38.24      5.79 o
  -3   5  12      149.87      170.62      8.32 o
  -1   5  12       36.39       29.65      4.81 o
   1   5  12       86.29       88.60      9.68 o
   3   5  12       22.58       25.53      6.98 o
   5   5  12       38.50       39.95      7.92 o
   7   5  12        4.21        5.19      6.17 o
 -14   6  12       33.03       26.98      6.20 o
 -12   6  12      294.63      298.81     16.93 o
 -10   6  12       87.95       75.87      7.87 o
  -8   6  12        1.35        5.96      5.34 o
  -6   6  12       60.85       72.95      7.74 o
  -4   6  12        0.63        7.03      5.55 o
  -2   6  12       71.34       55.12      7.69 o
   0   6  12      933.40     1041.32     24.54 o
   2   6  12      159.96      166.27     11.10 o
 -25   1  13      345.47      282.90     15.33 o
 -23   1  13       20.60       38.91      7.66 o
 -21   1  13        0.56       -3.92      4.89 o
 -19   1  13      245.73      211.88     15.95 o
 -17   1  13        7.80       11.66      5.21 o
 -15   1  13        6.80        6.31      3.41 o
 -13   1  13     3285.72     3190.21     40.26 o
 -11   1  13       18.30        9.42      3.54 o
  -9   1  13      875.72      934.63     11.46 o
  -7   1  13      708.32      713.86     10.45 o
  -5   1  13      760.54      794.26     11.39 o
  -3   1  13       62.70       47.81      3.34 o
  -1   1  13     1198.30     1081.62     19.80 o
   1   1  13       53.11       63.48      5.04 o
   3   1  13      265.08      206.92     14.03 o
   5   1  13      144.86      133.10     11.94 o
   7   1  13      298.56      284.82     10.36 o
   9   1  13      109.35      118.70      8.19 o
  11   1  13       80.46       65.31      6.93 o
  13   1  13       81.14      102.23      8.60 o
 -24   2  13      229.98      244.63     12.75 o
 -22   2  13      132.27      144.34      9.52 o
 -20   2  13        0.38        0.49      4.65 o
 -18   2  13      456.91      444.37     11.48 o
 -16   2  13      191.39      222.13     13.52 o
 -14   2  13        3.01       14.12      3.75 o
 -12   2  13        0.16       -3.00      3.11 o
 -10   2  13      117.68      128.21      6.44 o
  -8   2  13       28.96       39.85      2.94 o
  -6   2  13     1511.25     1470.48     17.54 o
  -4   2  13      859.16      896.60     14.47 o
  -2   2  13       15.97       21.39      3.15 o
   0   2  13      517.26      508.48     27.82 o
   2   2  13       20.94        6.75      3.38 o
   4   2  13        7.07       -1.25      3.72 o
   6   2  13       47.09       44.73      6.20 o
   8   2  13      248.28      265.38     17.00 o
  10   2  13      122.32      140.03     10.38 o
  12   2  13       81.09       91.72     15.54 o
 -23   3  13      345.47      304.81     13.14 o
 -21   3  13       18.38       25.07      4.84 o
 -19   3  13       33.39       25.91      4.69 o
 -17   3  13      163.07      141.76      7.61 o
 -15   3  13      337.67      327.71      9.75 o
 -13   3  13      522.74      525.91     12.06 o
 -11   3  13      940.99      978.01     16.87 o
  -9   3  13        0.40        4.45      3.04 o
  -7   3  13        0.08       -1.19      2.84 o
  -5   3  13      681.27      689.24     12.56 o
  -3   3  13      481.00      450.12      9.73 o
  -1   3  13      644.97      629.83     11.88 o
   1   3  13      328.32      283.12     14.57 o
   3   3  13       10.77       11.53      4.63 o
   5   3  13       71.15       53.30      7.05 o
   7   3  13      291.38      271.09     20.25 o
   9   3  13        8.27        9.37     12.68 o
  11   3  13      220.24      194.20     12.93 o
 -20   4  13       31.11       39.21      5.64 o
 -18   4  13       64.83       61.10      6.13 o
 -16   4  13       36.20       39.80      5.15 o
 -14   4  13      113.14      101.63      6.65 o
 -12   4  13       12.78       25.00      4.31 o
 -10   4  13      291.99      275.53     11.40 o
  -8   4  13      751.23      775.05     15.15 o
  -6   4  13      132.66      143.08      6.85 o
  -4   4  13        8.91       10.02      6.14 o
  -2   4  13     1095.87     1203.42     19.89 o
   0   4  13       71.42       58.29      5.06 o
   2   4  13      189.33      189.31      9.86 o
   4   4  13      130.73      148.55     12.81 o
   6   4  13        4.00       -1.07      5.20 o
   8   4  13        0.74       -1.64     13.50 o
 -17   5  13      175.22      195.68     15.56 o
 -15   5  13       66.58       72.54      7.77 o
 -13   5  13       99.51      122.52     10.27 o
 -11   5  13        1.31       -3.26      5.11 o
  -9   5  13        7.35       14.40      5.42 o
  -7   5  13        0.75       -1.00      4.42 o
  -5   5  13      852.56      872.09     17.46 o
  -3   5  13       20.85       15.40      4.65 o
  -1   5  13        0.26        6.94      4.17 o
   1   5  13        6.71       16.84      4.39 o
   3   5  13      101.22      110.50     11.66 o
   5   5  13       14.25       16.34      9.41 o
 -10   6  13      218.12      224.21     12.25 o
  -8   6  13       19.70       14.19      6.02 o
  -6   6  13       49.11       27.98      6.55 o
  -4   6  13       76.98       85.42      8.84 o
 -24   0  14      360.48      485.17     26.59 o
 -22   0  14      129.19      136.63     15.54 o
 -20   0  14       12.07        6.55      7.36 o
 -18   0  14        6.76       10.64      7.36 o
 -16   0  14       43.29       51.54      9.41 o
 -14   0  14      353.49      377.58     17.59 o
 -12   0  14       81.13       93.72      7.49 o
 -10   0  14     2606.48     2733.47    102.47 o
  -8   0  14      129.48      145.48      5.55 o
  -6   0  14      938.46      965.75     20.81 o
  -4   0  14       17.48       14.32      8.59 o
  -2   0  14      610.20      646.34     31.50 o
   0   0  14       38.80       48.27     12.27 o
   2   0  14     2377.13     2043.75     66.68 o
   4   0  14        0.37       10.23      9.82 o
   6   0  14      381.33      338.31     25.77 o
   8   0  14      610.30      639.80     34.36 o
  10   0  14      436.28      473.30     29.45 o
 -25   1  14      194.90      202.30     14.16 o
 -23   1  14        7.15        1.22      5.92 o
 -21   1  14       32.50       19.46      6.21 o
 -19   1  14       24.43       22.71      4.80 o
 -17   1  14      356.28      320.67     10.46 o
 -15   1  14      758.93      749.65     14.31 o
 -13   1  14      200.45      207.53      7.18 o
 -11   1  14      188.71      162.68      5.90 o
  -9   1  14        0.05       -2.92      1.94 o
  -7   1  14       19.97       36.61      3.72 o
  -5   1  14      279.94      241.23      9.03 o
  -3   1  14      668.97      607.12     21.49 o
  -1   1  14       58.95       58.87      8.95 o
   1   1  14       72.15       52.11      8.95 o
   3   1  14       30.22       32.53      8.21 o
   5   1  14       66.25       66.61      9.95 o
   7   1  14        5.78        2.69      6.50 o
   9   1  14       62.27       59.48      9.82 o
  11   1  14        5.32       23.11      8.10 o
 -24   2  14        0.01       -0.35      5.11 o
 -22   2  14       58.63       69.53      7.40 o
 -20   2  14      201.14      175.47     12.44 o
 -18   2  14       92.32       89.75      6.24 o
 -16   2  14      195.73      168.42      7.56 o
 -14   2  14        8.26        9.44      3.63 o
 -12   2  14      140.41      132.10      6.22 o
 -10   2  14        2.78        1.22      2.77 o
  -8   2  14     1561.68     1540.51     23.68 o
  -6   2  14      173.24      171.31      6.57 o
  -4   2  14      730.27      732.64     14.18 o
  -2   2  14        8.02        9.24     13.91 o
   0   2  14       37.61       15.14      9.41 o
   2   2  14       49.43       46.63     12.27 o
   4   2  14      346.71      280.80     10.21 o
   6   2  14       39.08       27.53      5.68 o
   8   2  14       17.28        4.63     13.09 o
  10   2  14        6.39        5.48      5.45 o
 -21   3  14      121.95      143.77      8.21 o
 -19   3  14        7.59        0.30      4.04 o
 -17   3  14      108.03      116.18      7.15 o
 -15   3  14      363.34      408.94     11.01 o
 -13   3  14      203.65      236.55     13.17 o
 -11   3  14       91.77       84.33      5.29 o
  -9   3  14        0.26        2.34      3.11 o
  -7   3  14      724.80      761.62     17.71 o
  -5   3  14        7.52        2.70      2.99 o
  -3   3  14      571.43      533.81     11.69 o
  -1   3  14        5.72        8.17      2.99 o
   1   3  14      136.60      152.98     12.27 o
   3   3  14        2.71        3.33      8.18 o
   5   3  14      234.46      242.48     11.83 o
   7   3  14       39.67       50.59      7.31 o
 -18   4  14      365.72      368.90     11.65 o
 -16   4  14      130.96      138.57      7.99 o
 -14   4  14       78.48       69.87      7.13 o
 -12   4  14        4.16        6.65      3.78 o
 -10   4  14       74.18       64.91      5.73 o
  -8   4  14       19.60       13.31      6.14 o
  -6   4  14      728.11      747.48     14.75 o
  -4   4  14        7.58       12.99      4.17 o
  -2   4  14     1340.14     1410.15     22.26 o
   0   4  14       16.17        8.94      3.74 o
   2   4  14      110.27      136.44     15.96 o
   4   4  14        4.37        4.53      9.82 o
 -13   5  14       59.85       76.14      7.77 o
 -11   5  14        0.34        6.35      4.99 o
  -9   5  14       22.50        8.53      5.31 o
  -7   5  14       68.64       89.17      7.94 o
  -5   5  14       13.32       11.76      4.52 o
  -3   5  14      142.80      132.53      7.58 o
  -1   5  14        2.95       -1.85      5.80 o
 -21   1  15       88.76       96.52     11.37 o
 -19   1  15       77.38       67.51      6.35 o
 -17   1  15      208.78      223.08      8.97 o
 -15   1  15      111.28      138.80      6.65 o
 -13   1  15        1.20       -2.54      2.84 o
 -11   1  15       29.31       30.55      3.41 o
  -9   1  15       10.70       13.57      4.64 o
  -7   1  15        0.62       -0.51      2.58 o
  -5   1  15      109.77       91.44      5.98 o
  -3   1  15       50.83       53.61      8.68 o
  -1   1  15       20.10        7.37      6.92 o
   1   1  15      114.23       84.88     10.70 o
   3   1  15      240.77      278.50     19.84 o
   5   1  15       14.11       17.20      7.75 o
   7   1  15        0.58        6.72      7.50 o
 -20   2  15      443.40      493.77     14.79 o
 -18   2  15       14.64       20.34      4.36 o
 -16   2  15       38.30       54.94      5.24 o
 -14   2  15      664.50      691.06     13.81 o
 -12   2  15      122.80      140.20      6.36 o
 -10   2  15      118.89      121.67      5.14 o
  -8   2  15      327.31      343.19     13.82 o
  -6   2  15      347.88      381.16      9.63 o
  -4   2  15      227.61      281.06     24.14 o
  -2   2  15       90.31       40.50     12.27 o
   0   2  15      611.61      582.12     33.14 o
   2   2  15      104.87       96.13     17.18 o
   4   2  15      376.03      358.76     27.00 o
   6   2  15        3.29       12.27     10.23 o
 -19   3  15      103.35      100.48      7.24 o
 -17   3  15       13.18       21.37      7.12 o
 -15   3  15       91.25      118.45      6.94 o
 -13   3  15       38.01       51.39      4.38 o
 -11   3  15        0.36       -0.78      2.63 o
  -9   3  15      103.47       90.27      5.28 o
  -7   3  15       11.19       23.94      3.44 o
  -5   3  15        1.17        3.41      2.79 o
  -3   3  15        4.48        0.21      3.40 o
  -1   3  15        9.03        4.54      4.06 o
   1   3  15        1.55      -11.66      7.77 o
   3   3  15        6.88        2.02      4.52 o
   5   3  15       13.63       21.68      5.85 o
 -16   4  15        8.40       17.32      5.35 o
 -14   4  15       38.71       37.17      5.40 o
 -12   4  15       86.99       77.46      5.96 o
 -10   4  15       68.80       55.34      5.33 o
  -8   4  15       74.71       66.56      5.39 o
  -6   4  15       44.69       32.57      4.44 o
  -4   4  15       25.83       31.47      4.35 o
  -2   4  15       62.71       77.20      8.75 o
   0   4  15       49.04       40.91      6.17 o
 -20   0  16      131.91      144.81     15.54 o
 -18   0  16      492.49      632.43     26.59 o
 -16   0  16        0.08       11.05      6.95 o
 -14   0  16       62.02       82.64      6.94 o
 -12   0  16      551.89      553.00     25.77 o
 -10   0  16      160.48      156.25      8.70 o
  -8   0  16      928.93      990.43     22.30 o
  -6   0  16       83.96       76.91     14.32 o
  -4   0  16      228.58      206.99     21.27 o
  -2   0  16       76.30       72.00     14.73 o
   0   0  16        3.21       -3.68      9.00 o
   2   0  16       87.95       79.77     15.54 o
   4   0  16      135.82      152.18     19.64 o
 -19   1  16       65.70       77.22     11.25 o
 -17   1  16       97.04      129.85      7.71 o
 -15   1  16       24.07       33.05      4.27 o
 -13   1  16      243.40      250.68      7.62 o
 -11   1  16      379.46      421.00     10.33 o
  -9   1  16       57.07       66.42      4.86 o
  -7   1  16        8.57       15.51      4.43 o
  -5   1  16       68.51       74.67      5.84 o
  -3   1  16       40.72       40.47      8.66 o
  -1   1  16       21.23       25.79      7.79 o
   1   1  16       45.20       58.39      9.78 o
   3   1  16      107.20       75.21     10.69 o
 -18   2  16      183.27      230.40     10.49 o
 -16   2  16        0.03       -3.64      4.25 o
 -14   2  16      254.67      295.80      8.97 o
 -12   2  16        0.17       -1.75      3.00 o
 -10   2  16       94.76       98.89      4.29 o
  -8   2  16       36.90       34.59      3.60 o
  -6   2  16        2.11       -1.56      3.35 o
  -4   2  16       18.63       20.59      5.32 o
  -2   2  16        2.81        0.82      9.82 o
   0   2  16        0.90        9.00     10.23 o
   2   2  16        0.48        6.95     10.23 o
 -15   3  16        3.44        3.90      3.94 o
 -13   3  16       61.88       71.43      5.31 o
 -11   3  16        5.18       10.05      3.56 o
  -9   3  16      167.23      160.33      7.13 o
  -7   3  16      216.69      222.46     10.82 o
  -5   3  16      118.12      144.22      8.42 o
  -3   3  16       14.13       21.86      6.55 o
  -1   3  16       15.22       23.73     11.45 o
 -15   1  17       98.07      129.53      7.77 o
 -13   1  17      227.84      273.53      9.04 o
 -11   1  17       95.63       86.29      8.18 o
  -9   1  17      210.12      229.49     23.73 o
  -7   1  17       10.58       25.36     11.45 o
  -5   1  17       12.39        9.41     10.64 o
  -3   1  17       29.13       31.76      8.95 o
  -1   1  17      154.25      143.05     14.01 o
 -12   2  17      127.15      138.92      9.01 o
 -10   2  17       59.52       69.15      5.28 o
  -8   2  17      229.72      312.98     13.20 o
  -6   2  17      226.12      244.22     24.95 o
  -4   2  17       63.25       62.18     14.32 o
 
